# Supplementary material for: Atypical B cells and inflammatory profiles delineate immunity to influenza vaccination in First Nations and non-Indigenous people with chronic multimorbidity
Source: Nat Commun. 2026 Jun 5;17:7210. doi: 10.1038/s41467-026-73988-z (PMC13396489; doi:10.1038/s41467-026-73988-z)
Supplement: Supplementary file 4 — Supplementary Data 1 [file 41467_2026_73988_MOESM4_ESM.xlsx]

## Sheet: Sheet1
Donor	Ethnicity	Year	Sex	Age	Current Region	BMI	Obesity	Renal Disease	Diabetes	Cardiac Disease	Immunosuppression	Chronic Respiratory Disease	Liver Disease	Neurological Disorder	# of CMs
FN1	Aboriginal	2022	M	51-60	Darwin Urban	30.5	0	0	1	0	0	0	0	0	1
FN2	Aboriginal	2022	F	51-60	Darwin Urban	28.6	0	0	0	1	0	0	1	0	2
FN3	Aboriginal	2022	M	41-50	Remote		0	1	0	0	0	0	0	0	1
FN4	Aboriginal	2022	F	51-60	Darwin Urban	25.6	0	0	1	1	0	0	0	0	2
FN5	Aboriginal	2022	F	41-50	Darwin Urban	22.6	0	1	1	1	1	0	0	0	4
FN6	Aboriginal	2022	F	71-81	Darwin Urban	17.9	0	1	1	1	1	0	0	0	4
FN7	Aboriginal	2022	M	51-60	Darwin Urban	19.2	0	1	1	1	1	0	0	0	4
FN8	Aboriginal	2022	F	41-50	Darwin Urban	25.7	1	1	1	1	1	0	0	0	4
FN9	Aboriginal	2022	F	71-81	Darwin Urban	20.1	0	1	1	1	1	0	0	0	4
FN10	Aboriginal	2022	F	61-70	Darwin Urban	24.7	0	1	1	1	1	1	0	0	5
FN11	Aboriginal	2022	M	51-60	Darwin Urban	28.7	0	1	1	1	0	1	1	0	5
FN12	Aboriginal	2022	F	51-60	Darwin Urban	34.2	1	1	1	1	1	1	0	0	5
FN13	Aboriginal	2022	F	41-50	Darwin Urban	18.9	0	1	1	1	1	0	1	0	5
FN14	Aboriginal	2022	F	61-70	Darwin Urban	28.7	0	1	1	1	0	1	1	0	5
FN15	Aboriginal	2022	F	51-60	Darwin Urban	19.5	0	1	1	1	1	0	0	0	4
FN16	Aboriginal	2022	F	61-70	Darwin Urban	23.1	0	1	1	1	1	0	0	0	4
FN17	Aboriginal	2022	F	61-70	Darwin Urban	28.9	0	1	1	1	1	0	1	0	5
FN18	Aboriginal	2022	F	51-60	Darwin Urban	28.6	0	0	1	0	0	0	0	0	1
FN19	Aboriginal	2022	M	41-50	Remote	28.4	0	0	1	0	0	0	0	0	1
FN20	Aboriginal	2022	F	51-60	Darwin Urban	21.9	0	1	1	1	1	0	0	0	4
FN21	Aboriginal	2024	F	51-60	Darwin Urban	21.9	0	1	1	1	1	0	0	0	4
FN22	Aboriginal	2022	M	51-60	Darwin Urban	19.4	0	1	1	1	1	0	0	0	4
FN23	Aboriginal	2023	M	51-60	Darwin Urban		0	0	1	0	0	0	0	0	1
FN24	Aboriginal	2024	M	51-60	Darwin Urban		0	0	1	0	0	0	0	0	1
FN25	Aboriginal	2023	F	61-70	Darwin Urban		0	1	1	0	0	0	0	0	2
FN26	Aboriginal	2023	M	71-81	Darwin Urban		0	1	0	0	0	0	1	0	2
FN27	Aboriginal	2023	F	51-60	Darwin Urban		0	1	1	1	0	0	0	0	3
FN28	Aboriginal	2024	F	51-60	Darwin Urban		0	1	1	1	0	0	0	0	3
FN29	Aboriginal	2023	F	61-70	Darwin Urban		0	1	1	1	0	1	0	0	4
FN30	Aboriginal	2023	M	41-50	Darwin Urban		0	1	0	0	0	0	0	0	1
FN31	Aboriginal	2023	F	51-60	Darwin Urban		0	1	1	1	0	0	0	0	3
FN32	Aboriginal	2024	F	51-60	Darwin Urban		0	1	1	1	0	0	0	0	3
FN33	Aboriginal	2023	F	61-70	Darwin Urban		0	1	0	1	0	0	1	0	3
FN34	Aboriginal	2023	M	31-40	Darwin Urban		0	1	0	1	0	0	0	0	2
FN35	Aboriginal	2023	F	51-60	Remote		0	1	1	1	0	0	0	0	3
FN36	Aboriginal	2024	F	61-70	Remote		0	1	1	1	0	0	0	0	3
FN37	Aboriginal	2023	F	51-60	Remote		0	1	1	0	0	0	0	0	2
FN38	Aboriginal	2023	M	41-50	Darwin Urban		0	1	1	0	0	0	0	0	2
FN39	Aboriginal	2024	M	41-50	Darwin Urban		0	1	1	0	0	0	0	0	2
FN40	Aboriginal	2023	F	51-60	Darwin Urban		0	1	1	0	0	0	1	0	3
FN41	Aboriginal	2023	M	51-60	Darwin Urban		0	1	1	1	0	0	0	0	3
FN42	Aboriginal	2023	F	61-70	Darwin Urban	31.3	1	1	1	1	0	1	0	0	4
FN43	Aboriginal	2023	F	31-40	Darwin Urban	22.2	0	1	1	1	0	1	0	0	4
FN44	Aboriginal	2024	F	31-40	Darwin Urban	22.2	0	1	1	1	0	1	0	0	4
FN45	Aboriginal	2023	F	71-81	Darwin Urban		0	1	1	1	0	0	0	0	3
FN46	Aboriginal	2024	F	71-81	Darwin Urban		0	1	1	1	0	0	0	0	3
FN47	Aboriginal	2023	M	41-50	Darwin Urban	37.9	1	1	0	0	0	0	0	0	1
FN48	Aboriginal	2023	M	41-50	Darwin Urban	38.6	1	1	0	0	1	0	0	0	2
FN49	Aboriginal	2023	M	51-60	Darwin Urban	27.5	0	1	1	1	0	0	0	0	3
FN50	Aboriginal	2023	F	51-60	Darwin Urban	37.2	1	1	0	0	1	0	0	0	2
FN51	Aboriginal	2024	F	51-60	Darwin Urban	37.2	1	1	0	0	1	0	0	0	2
FN52	Aboriginal	2023	F	51-60	Darwin Urban	29.2	0	1	1	0	1	0	0	0	3
FN53	Aboriginal	2024	F	51-60	Darwin Urban	29.2	0	1	1	0	1	0	0	0	3
FN54	Aboriginal	2023	M	71-81	Darwin Urban	24.2	0	1	0	1	1	0	0	0	3
FN55	Aboriginal	2024	M	71-81	Darwin Urban	24.2	0	1	0	1	1	0	0	0	3
FN56	Aboriginal	2023	F	41-50	Darwin Urban	24	1	1	1	1	1	0	0	0	4
FN57	Aboriginal	2023	F	51-60	Darwin Urban	34.9	1	1	1	1	1	1	0	0	5
FN58	Aboriginal	2024	F	51-60	Darwin Urban	34.9	1	1	1	1	1	1	0	0	5
FN59	Aboriginal	2023	M	41-50	Darwin Urban	21.7	0	1	0	0	1	0	0	0	2
FN60	Aboriginal	2023	M	31-40	Darwin Urban	20.5	0	1	0	0	0	0	0	0	1
FN61	Aboriginal	2024	F	61-70	Darwin Urban	24.7	0	1	1	1	0	0	0	0	3
FN62	Aboriginal	2023	F	61-70	Darwin Urban	19.6	0	1	0	0	1	0	0	0	2
FN63	Aboriginal	2024	F	51-60	Darwin Urban	22.1	0	1	1	0	1	0	0	0	3
FN64	Aboriginal	2023	F	51-60	Darwin Urban	18.9	0	1	1	1	0	1	0	0	4
FN65	Aboriginal	2023	F	61-70	Darwin Urban	24.7	0	1	0	0	0	0	0	0	1
FN66	Torres Strait Islander	2023	M	71-81	Darwin Urban	28.2	0	1	1	1	1	0	0	0	4
FN67	Aboriginal	2023	F	61-70	Darwin Urban	23.1	0	1	0	1	1	1	1	0	5
FN68	Aboriginal	2023	F	51-60	Darwin Urban	34.7	1	1	0	0	1	0	0	0	2
FN69	Aboriginal	2023	F	61-70	Darwin Urban	32.5	1	1	1	1	1	0	0	0	4
FN70	Aboriginal	2023	F	71-81	Darwin Urban	25.5	0	1	1	0	1	0	0	0	3
FN71	Aboriginal	2023	F	61-70	Darwin Urban	35.8	1	1	1	1	0	1	0	0	4
FN72	Aboriginal	2024	F	61-70	Darwin Urban	35.8	1	1	1	1	0	1	0	0	4
FN73	Aboriginal	2023	F	31-40	Darwin Urban	22.5	0	1	0	0	0	0	0	0	1
FN74	Aboriginal	2023	F	51-60	Darwin Urban		0	1	1	1	0	0	0	0	3
FN75	Aboriginal	2023	F	41-50	Darwin Urban	25.3	0	1	1	0	1	0	1	0	4
FN76	Aboriginal	2023	F	41-50	Darwin Urban		0	1	1	1	1	0	0	0	4
FN77	Aboriginal & Torres Strait Islander	2023	M	31-40	Darwin Urban		0	0	1	0	0	0	0	0	1
FN78	Aboriginal	2023	M	41-50	Darwin Urban	27.8	0	1	1	1	1	0	0	0	4
FN79	Aboriginal	2023	F	41-50	Darwin Urban	36.8	0	1	0	1	0	0	0	0	2
FN80	Aboriginal	2023	F	51-60	Darwin Urban	16.7	0	1	1	1	1	1	0	0	5
FN81	Aboriginal	2023	F	71-81	Darwin Urban	28.4	0	1	0	0	1	1	0	0	3
FN82	Aboriginal	2023	F	51-60	Remote	20.8	0	1	1	0	1	1	0	0	4
FN83	Aboriginal	2023	F	41-50	Darwin Urban	21.9	0	1	1	0	0	0	0	0	2
FN84	Aboriginal	2023	F	41-50	Darwin Urban	16.2	0	1	1	0	1	1	0	0	4
FN85	Aboriginal	2023	M	51-60	Darwin Urban	21.2	0	1	1	1	1	1	0	0	5
FN86	Aboriginal	2023	M	31-40	Darwin Urban		0	0	0	0	0	1	0	0	1
FN87	Aboriginal	2023	F	51-60	Darwin Urban	28.6	0	0	1	0	0	0	0	0	1
FN88	Aboriginal	2024	F	51-60	Darwin Urban	26	0	1	1	0	0	0	0	0	2
FN89	Aboriginal	2024	F	61-70	Darwin Urban	27.8	0	1	1	1	1	0	0	0	4
FN90	Aboriginal	2024	M	51-60	Darwin Urban	18.4	0	1	1	0	1	1	0	0	4
FN91	Aboriginal	2024	M	41-50	Darwin Urban	30.9	1	1	1	1	0	0	0	0	3
FN92	Aboriginal	2024	M	31-40	Darwin Urban	48.8	1	1	1	1	1	0	0	0	4
FN93	Aboriginal	2024	M	31-40	Darwin Urban	18.8	0	1	0	0	0	0	0	0	1
FN94	Aboriginal	2024	M	31-40	Remote	29.3	0	1	1	1	0	0	0	0	3
FN95	Aboriginal	2024	M	41-50	Darwin Urban	28.7	0	1	1	1	0	0	0	0	3
FN96	Aboriginal	2024	F	61-70	Darwin Urban	20.3	0	1	0	1	1	1	0	0	4
FN97	Aboriginal	2024	F	51-60	Darwin Urban	22.6	0	1	1	0	0	1	0	0	3
FN98	Aboriginal	2024	F	19-30	Remote		0	1	0	1	1	0	0	0	3
FN99	Aboriginal	2024	F	51-60	Remote	27.5	0	1	0	1	0	1	0	0	3
FN100	Aboriginal	2024	F	31-40	Darwin Urban		0	0	1	0	0	0	0	0	1
FN101	Aboriginal	2024	F	61-70	Darwin Urban		1	0	0	1	0	1	0	0	2
FN102	Aboriginal	2024	F	41-50	Darwin Urban	42.3	1	0	0	1	0	1	0	0	2
FN103	Aboriginal	2024	M	51-60	Darwin Urban		0	0	0	0	0	1	0	0	1
FN104	Aboriginal	2024	F	51-60	Darwin Urban		0	0	1	0	0	0	0	0	1
FN105	Aboriginal & Torres Strait Islander	2024	F	71-81	Darwin Urban	32.7	1	1	1	0	0	0	0	0	2
FN106	Aboriginal	2024	F	61-70	Darwin Urban	23.9	0	1	1	1	0	0	0	0	3
FN107	Aboriginal	2024	F	41-50	Darwin Urban	31.6	1	1	1	1	1	0	0	0	4
FN108	Aboriginal	2024	F	51-60	Remote	32	0	1	0	0	1	0	0	0	2
FN109	Aboriginal	2024	F	51-60	Darwin Urban	26.1	0	1	0	1	1	0	0	0	3
FN110	Aboriginal	2024	M	51-60	Darwin Urban	29.1	0	1	0	0	1	0	1	0	3
FN111	Aboriginal	2024	M	51-60	Darwin Urban	21.1	0	1	0	0	1	0	1	0	3
FN112	Aboriginal	2024	M	51-60	Darwin Urban		0	1	1	1	1	0	1	0	5
FN113	Aboriginal	2024	F	31-40	Darwin Urban		0	1	0	0	1	0	0	0	2
FN114	Aboriginal	2024	M	41-50	Remote		0	0	1	1	1	0	0	0	3
FN115	Aboriginal	2024	F	51-60	Remote	32	1	1	0	1	0	1	0	0	3
FN116	Aboriginal	2024	F	61-70	Darwin Urban		0	1	0	1	0	1	0	0	3
FN117	Aboriginal	2024	M	61-70	Remote	34.4	1	1	0	0	1	0	0	0	2
FN118	Aboriginal	2024	M	61-70	Darwin Urban	21.1	0	1	1	1	0	0	0	0	3
FN119	Aboriginal	2024	M	51-60	Remote	23.3	0	1	0	0	0	0	0	0	1
FN120	Aboriginal	2024	F	71-81	Darwin Urban		0	1	0	1	1	0	0	0	3
FN121	Aboriginal	2024	M	61-70	Darwin Urban	25.3	0	1	1	1	0	0	0	0	3
FN122	Aboriginal	2024	M	51-60	Darwin Urban	22.5	0	0	0	1	0	0	0	0	1
FN123	Aboriginal	2024	M	51-60	Darwin Urban		0	0	0	0	0	1	0	1	1
FN124	Aboriginal	2024	M	51-60	Darwin Urban	27.4	0	1	1	1	1	0	1	0	5
FN125	Aboriginal	2024	M	31-40	Darwin Urban	23.1	0	1	0	0	1	1	0	0	3
FN126	Aboriginal	2024	F	71-81	Darwin Urban	21	0	1	1	1	1	1	0	0	5
FN127	Aboriginal	2024	F	19-30	Darwin Urban	29.1	1	1	1	1	0	0	0	0	3
FN128	Aboriginal	2024	M	61-70	Remote	28.7	1	1	1	1	1	0	0	0	4
FN129	Aboriginal	2024	M	51-60	Darwin Urban	30.1	1	1	1	1	1	0	0	0	4
FN130	Aboriginal	2022	M	51-60	Remote	17.4	0	0	0	1	0	1	0	0	2
FN131	Aboriginal	2022	F	51-60	Remote	26.9	0	1	1	1	0	0	0	0	3
FN132	Aboriginal	2022	M	31-40	Remote	20	0	1	0	0	0	0	1	0	2
FN133	Aboriginal	2022	M	41-50	Remote		0	1	0	1	0	0	0	0	2
FN134	Aboriginal	2022	M	51-60	Remote		0	0	0	0	1	1	1	0	3
FN135	Aboriginal	2023	F	41-50	Remote	22.4	0	0	0	1	0	1	0	0	2
FN136	Aboriginal	2024	F	51-60	Remote		0	0	1	0	0	0	0	0	1
FN137	Aboriginal	2024	M	61-70	Remote		0	1	1	1	0	0	1	0	4
FN138	Aboriginal	2024	F	51-60	Remote		0	1	0	1	0	1	1	0	4
FN139	Aboriginal	2024	F	51-60	Remote		0	0	0	1	0	1	0	0	2
FN140	Aboriginal	2024	F	41-50	Remote		0	1	1	1	0	0	0	0	3
FN141	Aboriginal	2024	M	51-60	Remote		0	0	1	1	0	1	0	1	3
FN142	Aboriginal	2024	M	51-60	Remote		0	1	0	1	0	1	0	0	3
FN143	Aboriginal	2024	F	31-40	Remote		0	0	1	1	0	0	1	0	3
FN144	Aboriginal	2024	M	41-50	Remote		0	1	0	0	0	0	0	0	1
FN145	Aboriginal	2024	F	41-50	Remote		0	0	1	0	0	0	0	0	1
FN146	Aboriginal	2024	F	51-60	Remote		0	0	0	0	0	1	0	0	1
FN147	Aboriginal	2024	M	41-50	Remote		0	0	1	0	0	1	0	0	2
FN148	Aboriginal	2022	F	41-50	Darwin Urban		0	0	0	0	0	0	0	0	0
FN149	Aboriginal	2022	F	19-30	Darwin Urban	21	0	0	0	0	0	0	0	0	0
FN150	Aboriginal	2022	M	61-70	Remote	20.8	0	0	0	0	0	0	0	0	0
FN151	Aboriginal	2022	M	41-50	Darwin Urban	32.9	0	0	0	0	0	0	0	0	0
FN152	Aboriginal	2022	F	41-50	Darwin Urban	34.6	0	0	0	0	0	0	0	0	0
FN153	Aboriginal	2022	M	51-60	Darwin Urban	22.8	0	0	0	0	0	0	0	0	0
FN154	Aboriginal	2022	M	31-40	Remote	24.8	0	0	0	0	0	0	0	0	0
FN155	Aboriginal	2022	F	41-50	Darwin Urban	27.4	0	0	0	0	0	0	0	0	0
FN156	Torres Strait Islander	2022	M	51-60	Darwin Urban	32.7	1	0	0	0	0	0	0	0	0
FN157	Aboriginal	2023	M	61-70	Darwin Urban	25.4	0	0	0	0	0	0	0	0	0
FN158	Aboriginal	2022	M	41-50	Darwin Urban	34.3	1	0	0	0	0	0	0	0	0
FN159	Aboriginal	2022	F	51-60	Darwin Urban	39.9	1	0	0	0	0	0	0	0	0
FN160	Aboriginal & Torres Strait Islander	2022	M	19-30	Darwin Urban	33.2	1	0	0	0	0	0	0	0	0
FN161	Aboriginal & Torres Strait Islander	2022	M	41-50	Darwin Urban	35.2	0	0	0	0	0	0	0	0	0
FN162	Aboriginal	2023	F	19-30	Darwin Urban	23.1	0	0	0	0	0	0	0	0	0
FN163	Torres Strait Islander	2023	M	31-40	Darwin Urban	29.2	0	0	0	0	0	0	0	0	0
FN164	Aboriginal	2023	F	41-50	Darwin Urban		0	0	0	0	0	0	0	0	0
FN165	Torres Strait Islander	2023	F	41-50	Darwin Urban	28.4	0	0	0	0	0	0	0	0	0
FN166	Aboriginal	2023	M	31-40	Darwin Urban		0	0	0	0	0	0	0	0	0
FN167	Aboriginal	2023	M	51-60	Darwin Urban	21.1	0	0	0	0	0	0	0	0	0
FN168	Aboriginal	2023	M	19-30	Darwin Urban	25.5	0	0	0	0	0	0	0	0	0
FN169	Aboriginal	2023	F	31-40	Darwin Urban	22	0	0	0	0	0	0	0	0	0
FN170	Aboriginal	2023	F	41-50	Darwin Urban	29.8	0	0	0	0	0	0	0	0	0
FN171	Aboriginal	2023	F	19-30	Darwin Urban		0	0	0	0	0	0	0	0	0
FN172	Aboriginal	2023	F	19-30	Darwin Urban	46.6	1	0	0	0	0	0	0	0	0
FN173	Aboriginal	2023	F	61-70	Darwin Urban	35.6	1	0	0	0	0	0	0	0	0
FN174	Aboriginal	2023	F	31-40	Darwin Urban	14.8	0	0	0	0	0	0	0	0	0
FN175	Aboriginal	2023	M	51-60	Darwin Urban		0	0	0	0	0	0	0	0	0
FN176	Aboriginal	2023	F	19-30	Remote	22	0	0	0	0	0	0	0	0	0
FN177	Aboriginal	2023	M	51-60	Darwin Urban	25.9	0	0	0	0	0	0	0	0	0
FN178	Aboriginal	2023	M	41-50	Darwin Urban	27	0	0	0	0	0	0	0	0	0
FN179	Aboriginal	2023	F	31-40	Darwin Urban		0	0	0	0	0	0	0	0	0
FN180	Aboriginal	2023	F	31-40	Darwin Urban		0	0	0	0	0	0	0	0	0
FN181	Aboriginal & Torres Strait Islander	2024	F	19-30	Darwin Urban	29.8	0	0	0	0	0	0	0	0	0
FN182	Aboriginal	2024	F	19-30	Darwin Urban	24.5	0	0	0	0	0	0	0	0	0
FN183	Aboriginal	2024	M	31-40	Darwin Urban		0	0	0	0	0	0	0	0	0
FN184	Aboriginal & Torres Strait Islander	2024	M	51-60	Darwin Urban	23.3	0	0	0	0	0	0	0	0	0
FN185	Aboriginal	2024	M	31-40	Darwin Urban		0	0	0	0	0	0	0	0	0
FN186	Aboriginal & Torres Strait Islander	2024	F	19-30	Darwin Urban	26.8	0	0	0	0	0	0	0	0	0
FN187	Aboriginal	2024	M	31-40	Remote		0	0	0	0	0	0	0	0	0
FN188	Aboriginal	2024	M	41-50	Darwin Urban	22.9	0	0	0	0	0	0	0	0	0
FN189	Aboriginal	2022	M	19-30	Remote	18.7	0	0	0	0	0	0	0	0	0
FN190	Aboriginal	2022	M	41-50	Remote		0	0	0	0	0	0	0	0	0
FN191	Aboriginal	2024	F	19-30	Remote		0	0	0	0	0	0	0	0	0
FN192	Aboriginal	2024	M	31-40	Remote		0	0	0	0	0	0	0	0	0
FN193	Aboriginal	2024	M	19-30	Remote		0	0	0	0	0	0	0	0	0
FN194	Aboriginal & Torres Strait Islander	2024	M	31-40	Remote		0	0	0	0	0	0	0	0	0
NI1	Other	2022	F	61-70	Darwin Urban	27.4	0	1	0	1	1	1	1	0	5
NI2	Caucasian	2023	M	31-40	Darwin Urban	24.5	0	0	1	0	0	0	0	0	1
NI3	Other	2023	F	41-50	Darwin Urban	33.1	0	0	0	0	1	0	0	0	1
NI4	Asian	2023	M	19-30	Darwin Urban	29.7	0	1	0	0	0	0	0	0	1
NI6	Caucasian	2023	M	41-50	Darwin Urban	32.6	1	1	0	0	0	0	0	0	1
NI5	Caucasian	2024	M	41-50	Darwin Urban	32.6	1	1	0	0	0	0	0	0	1
NI7	Caucasian	2023	M	61-70	Darwin Urban	21.9	0	1	0	1	1	0	0	0	3
NI8	Caucasian	2023	F	61-70	Darwin Urban	36.1	1	1	0	0	1	0	0	0	2
NI9	Asian	2023	M	19-30	Darwin Urban	24.8	0	1	0	0	1	0	0	0	2
NI10	Asian	2023	F	71-81	Darwin Urban	19.4	0	1	0	1	1	0	0	0	3
NI11	Caucasian	2023	M	19-30	Darwin Urban	42	1	1	0	0	1	0	0	0	2
NI12	Caucasian	2023	M	51-60	Darwin Urban	32.1	1	1	1	0	1	0	0	0	3
NI13	Asian	2023	F	61-70	Darwin Urban	19.6	0	1	0	1	1	0	0	0	3
NI14	Caucasian	2023	M	61-70	Darwin Urban	36.3	1	1	0	0	1	0	0	0	2
NI15	Caucasian	2024	M	71-81	Darwin Urban	21.4	0	0	0	0	1	0	0	0	1
NI16	Other	2024	F	61-70	Darwin Urban	26.7	0	1	0	0	0	0	0	0	1
NI17	Caucasian	2024	M	61-70	Darwin Urban	18.3	0	0	0	0	0	1	0	0	1
NI18	Caucasian	2024	M	51-60	Darwin Urban	21.3	0	1	1	0	1	0	0	0	3
NI19	Caucasian	2024	M	71-81	Darwin Urban	34.8	1	1	1	1	1	0	0	0	4
NI20	Caucasian	2024	M	61-70	Darwin Urban	25.7	0	0	1	1	0	0	0	0	2
NI21	Caucasian	2024	F	41-50	Darwin Urban		0	1	0	0	1	0	0	0	2
NI22	Caucasian	2022	F	41-50	Darwin Urban	25.1	0	0	0	0	0	0	0	0	0
NI23	Asian	2022	F	51-60	Darwin Urban	20.3	0	0	0	0	0	0	0	0	0
NI24	Caucasian	2022	F	41-50	Darwin Urban	24.9	0	0	0	0	0	0	0	0	0
NI25	Caucasian	2022	F	41-50	Darwin Urban	22	0	0	0	0	0	0	0	0	0
NI26	Caucasian	2024	F	41-50	Darwin Urban	20.5	0	0	0	0	0	0	0	0	0
NI27	Caucasian	2022	F	41-50	Darwin Urban	27	0	0	0	0	0	0	0	0	0
NI28	Caucasian	2024	F	51-60	Darwin Urban	27	0	0	0	0	0	0	0	0	0
NI29	Caucasian	2022	F	19-30	Darwin Urban	22.9	0	0	0	0	0	0	0	0	0
NI30	Caucasian	2024	F	19-30	Darwin Urban	22.2	0	0	0	0	0	0	0	0	0
NI31	Caucasian	2022	F	19-30	Darwin Urban	20.1	0	0	0	0	0	0	0	0	0
NI32	Caucasian	2022	F	19-30	Darwin Urban	24.4	0	0	0	0	0	0	0	0	0
NI33	Caucasian	2024	M	19-30	Darwin Urban	26.3	0	0	0	0	0	0	0	0	0
NI34	Caucasian	2023	M	19-30	Darwin Urban	26.3	0	0	0	0	0	0	0	0	0
NI35	Caucasian	2023	F	61-70	Darwin Urban	24.8	0	0	0	0	0	0	0	0	0
NI36	Asian	2023	F	19-30	Darwin Urban		0	0	0	0	0	0	0	0	0
NI37	Caucasian	2023	F	31-40	Darwin Urban	25.1	0	0	0	0	0	0	0	0	0
NI38	Caucasian	2023	M	31-40	Darwin Urban	22.2	0	0	0	0	0	0	0	0	0
NI39	Caucasian	2023	F	51-60	Darwin Urban	27.3	0	0	0	0	0	0	0	0	0
NI40	Caucasian	2023	F	41-50	Darwin Urban	25.3	0	0	0	0	0	0	0	0	0
NI41	Caucasian	2023	F	19-30	Darwin Urban	28.4	0	0	0	0	0	0	0	0	0
NI42	Caucasian	2023	M	41-50	Darwin Urban	26.5	0	0	0	0	0	0	0	0	0
NI43	Caucasian	2024	F	19-30	Remote	29.4	0	0	0	0	0	0	0	0	0
NI44	Caucasian	2023	F	19-30	Remote	29.4	0	0	0	0	0	0	0	0	0
NI45	Caucasian	2024	F	19-30	Darwin Urban	22.2	0	0	0	0	0	0	0	0	0
NI46	Caucasian	2024	F	19-30	Darwin Urban		0	0	0	0	0	0	0	0	0
NI47	Caucasian	2023	F	41-50	Darwin Urban	32.4	1	0	0	0	0	0	0	0	0
NI48	Caucasian	2023	F	19-30	Darwin Urban	20.3	0	0	0	0	0	0	0	0	0
NI49	Caucasian	2023	M	41-50	Darwin Urban	24.7	0	0	0	0	0	0	0	0	0
NI50	Caucasian	2023	F	41-50	Darwin Urban	24.9	0	0	0	0	0	0	0	0	0
NI52	Other	2023	F	41-50	Darwin Urban	20.9	0	0	0	0	0	0	0	0	0
NI51	Other	2024	F	41-50	Darwin Urban	20.9	0	0	0	0	0	0	0	0	0
NI53	Caucasian	2023	M	51-60	Darwin Urban	29.8	0	0	0	0	0	0	0	0	0
NI54	Caucasian	2023	F	19-30	Darwin Urban	35.1	1	0	0	0	0	0	0	0	0
NI55	Other	2023	F	51-60	Darwin Urban		0	0	0	0	0	0	0	0	0
NI56	Asian	2023	M	51-60	Darwin Urban	23.4	0	0	0	0	0	0	0	0	0
NI57	Caucasian	2023	M	61-70	Darwin Urban	32	0	0	0	0	0	0	0	0	0
NI58	Asian	2023	F	31-40	Darwin Urban	28.9	0	0	0	0	0	0	0	0	0
NI59	Caucasian	2023	M	41-50	Darwin Urban	27.6	0	0	0	0	0	0	0	0	0
NI60	Caucasian	2024	M	41-50	Darwin Urban	27.6	0	0	0	0	0	0	0	0	0
NI61	Caucasian	2023	F	41-50	Darwin Urban	27.2	0	0	0	0	0	0	0	0	0
NI62	Caucasian	2024	F	41-50	Darwin Urban	27.2	0	0	0	0	0	0	0	0	0
NI63	Caucasian	2023	M	61-70	Darwin Urban	36.6	1	0	0	0	0	0	0	0	0
NI64	Caucasian	2023	M	51-60	Darwin Urban	24.5	0	0	0	0	0	0	0	0	0
NI65	Caucasian	2023	M	61-70	Darwin Urban	26.5	0	0	0	0	0	0	0	0	0
NI66	Caucasian	2024	M	61-70	Darwin Urban	26.5	0	0	0	0	0	0	0	0	0
NI67	Caucasian	2023	M	61-70	Darwin Urban		0	0	0	0	0	0	0	0	0
NI68	Caucasian	2023	F	51-60	Darwin Urban	38.6	1	0	0	0	0	0	0	0	0
NI69	Caucasian	2023	F	19-30	Darwin Urban	19.6	0	0	0	0	0	0	0	0	0
NI70	Caucasian	2023	F	19-30	Darwin Urban	23.7	0	0	0	0	0	0	0	0	0
NI71	Caucasian	2023	F	51-60	Darwin Urban		0	0	0	0	0	0	0	0	0
NI72	Caucasian	2023	M	31-40	Darwin Urban	27.2	0	0	0	0	0	0	0	0	0
NI73	Other	2024	M	31-40	Darwin Urban		0	0	0	0	0	0	0	0	0
NI74	Caucasian	2024	F	19-30	Darwin Urban	24.2	0	0	0	0	0	0	0	0	0
NI75	Asian	2024	M	31-40	Darwin Urban	21.3	0	0	0	0	0	0	0	0	0
NI76	Caucasian	2024	F	19-30	Darwin Urban	22.8	0	0	0	0	0	0	0	0	0
NI77	Caucasian	2024	F	31-40	Remote	20.7	0	0	0	0	0	0	0	0	0
NI78	Caucasian	2024	M	31-40	Darwin Urban	22.5	0	0	0	0	0	0	0	0	0
NI79	Caucasian	2024	F	41-50	Darwin Urban		0	0	0	0	0	0	0	0	0
NI80	Caucasian	2024	F	19-30	Darwin Urban	21.1	0	0	0	0	0	0	0	0	0
NI81	Caucasian	2024	F	19-30	Darwin Urban		0	0	0	0	0	0	0	0	0
NI82	Caucasian	2024	F	31-40	Darwin Urban		0	0	0	0	0	0	0	0	0
NI83	Caucasian	2024	F	51-60	Darwin Urban	23.7	0	0	0	0	0	0	0	0	0
NI84	Caucasian	2024	M	41-50	Darwin Urban	25.8	0	0	0	0	0	0	0	0	0
NI85	Caucasian	2024	F	41-50	Darwin Urban		0	0	0	0	0	0	0	0	0
NI86	Caucasian	2024	F	51-60	Darwin Urban	22	0	0	0	0	0	0	0	0	0
NI87	Caucasian	2024	F	41-50	Darwin Urban		0	0	0	0	0	0	0	0	0
NI88	Caucasian	2024	F	19-30	Remote	25.7	0	0	0	0	0	0	0	0	0
NI89	Caucasian	2024	F	31-40	Darwin Urban	30.1	0	0	0	0	0	0	0	0	0
NI90	Asian	2024	F	31-40	Darwin Urban	24.1	0	0	0	0	0	0	0	0	0
NI91	Caucasian	2024	M	19-30	Darwin Urban		1	0	0	0	0	0	0	0	0
NI92	Caucasian	2024	F	31-40	Darwin Urban	20.3	0	0	0	0	0	0	0	0	0
NI93	Caucasian	2024	F	31-40	Darwin Urban		0	0	0	0	0	0	0	0	0
NI94	Caucasian	2024	F	61-70	Darwin Urban	29.8	0	0	0	0	0	0	0	0	0
NI95	Other	2024	F	51-60	Darwin Urban		0	0	0	0	0	0	0	0	0
NI96	Caucasian	2024	M	41-50	Darwin Urban	26.2	0	0	0	0	0	0	0	0	0
NI97	Caucasian	2024	M	31-40	Darwin Urban	22.2	0	0	0	0	0	0	0	0	0
NI98	Asian	2024	F	41-50	Darwin Urban	19.4	0	0	0	0	0	0	0	0	0
NI99	Caucasian	2024	F	31-40	Darwin Urban	26.3	0	0	0	0	0	0	0	0	0
NI100	Caucasian	2024	M	41-50	Darwin Urban		0	0	0	0	0	0	0	0	0
NI101	Caucasian	2024	F	19-30	Darwin Urban	21.7	0	0	0	0	0	0	0	0	0
NI102	Caucasian	2024	F	19-30	Darwin Urban	22.4	0	0	0	0	0	0	0	0	0
NI103	Caucasian	2024	F	61-70	Darwin Urban		0	0	0	0	0	0	0	0	0
NI104	Asian	2024	M	19-30	Darwin Urban	21.8	0	0	0	0	0	0	0	0	0
NI105	Caucasian	2024	F	41-50	Darwin Urban	20.2	0	0	0	0	0	0	0	0	0
NI106	Caucasian	2024	F	31-40	Darwin Urban	21.5	0	0	0	0	0	0	0	0	0
NI107	Caucasian	2024	M	51-60	Darwin Urban		0	0	0	0	0	0	0	0	0
NI108	Asian	2024	F	61-70	Darwin Urban		0	0	0	0	0	0	0	0	0
NI109	Caucasian	2024	F	51-60	Darwin Urban	33.7	1	0	0	0	0	0	0	0	0
NI110	Caucasian	2024	F	41-50	Darwin Urban	23.1	0	0	0	0	0	0	0	0	0
NI111	Caucasian	2024	F	31-40	Darwin Urban	38.6	0	0	0	0	0	0	0	0	0
NI112	Caucasian	2024	M	71-81	Darwin Urban		0	0	0	0	0	0	0	0	0
NI113	Other	2024	F	19-30	Darwin Urban	27.8	0	0	0	0	0	0	0	0	0
NI114	Caucasian	2024	F	41-50	Darwin Urban	24.6	0	0	0	0	0	0	0	0	0
NI115	Caucasian	2022	F	31-40	Melbourne		0	0	0	0	0	0	0	0	0
NI116	Caucasian	2022	F	41-50	Melbourne		0	0	0	0	0	0	0	0	0
NI117	Caucasian	2022	F	31-40	Melbourne		0	0	0	0	0	0	0	0	0
NI118	Caucasian	2023	F	41-50	Melbourne		0	0	0	0	0	0	0	0	0
NI119	Caucasian	2022	M	41-50	Melbourne		0	0	0	0	0	0	0	0	0
NI120	Caucasian	2022	M	31-40	Melbourne		0	0	0	0	0	0	0	0	0
NI121	Caucasian	2023	M	31-40	Melbourne		0	0	0	0	0	0	0	0	0
NI122	Caucasian	2023	F	31-40	Melbourne		0	0	0	0	0	0	0	0	0
NI123	Caucasian	2022	F	41-50	Melbourne		0	0	0	0	0	0	0	0	0
NI124	Caucasian	2022	F	31-40	Melbourne		0	0	0	0	0	0	0	0	0
NI125	Caucasian	2023	F	31-40	Melbourne		0	0	0	0	0	0	0	0	0
NI126	Caucasian	2022	M	51-60	Melbourne		0	0	0	0	0	0	0	0	0
NI127	Caucasian	2022	F	31-40	Melbourne		0	0	0	0	0	0	0	0	0
NI128	Caucasian	2023	F	19-30	Melbourne		0	0	0	0	0	0	0	0	0
NI129	Caucasian	2023	F	19-30	Melbourne		0	0	0	0	0	0	0	0	0
NI130	Caucasian	2022	F	51-60	Melbourne		0	0	0	0	0	0	0	0	0
NI131	Caucasian	2022	M	19-30	Melbourne		0	0	0	0	0	0	0	0	0
NI132	Caucasian	2022	F	19-30	Melbourne		0	0	0	0	0	0	0	0	0
NI133	Caucasian	2022	M	31-40	Melbourne		0	0	0	0	0	0	0	0	0
NI134	Caucasian	2022	M	41-50	Melbourne		0	0	0	0	0	0	0	0	0
NI135	Caucasian	2022	M	19-30	Melbourne		0	0	0	0	0	0	0	0	0
NI136	Caucasian	2022	F	41-50	Melbourne		0	0	0	0	0	0	0	0	0
NI137	Caucasian	2022	F	19-30	Melbourne		0	0	0	0	0	0	0	0	0
NI138	Caucasian	2022	F	41-50	Melbourne		0	0	0	0	0	0	0	0	0
NI139	Caucasian	2023	F	41-50	Melbourne		0	0	0	0	0	0	0	0	0
NI140	Caucasian	2022	F	41-50	Melbourne		0	0	0	0	0	0	0	0	0
NI141	Caucasian	2022	M	31-40	Melbourne		0	0	0	0	0	0	0	0	0
NI142	Caucasian	2022	F	31-40	Melbourne		0	0	0	0	0	0	0	0	0
NI143	Caucasian	2023	M	19-30	Melbourne		0	0	0	0	0	0	0	0	0
NI144	Caucasian	2023	F	19-30	Melbourne		0	0	0	0	0	0	0	0	0
NI145	Caucasian	2023	M	19-30	Melbourne		0	0	0	0	0	0	0	0	0
NI146	Caucasian	2023	F	19-30	Melbourne		0	0	0	0	0	0	0	0	0
NI147	Caucasian	2023	M	31-40	Melbourne		0	0	0	0	0	0	0	0	0
NI148	Caucasian	2023	F	41-50	Melbourne		0	0	0	0	0	0	0	0	0
NI149	Caucasian	2023	F	31-40	Melbourne		0	0	0	0	0	0	0	0	0
NI150	Caucasian	2023	F	41-50	Melbourne		0	0	0	0	0	0	0	0	0
