# Supplementary material for: Atypical B cells and inflammatory profiles delineate immunity to influenza vaccination in First Nations and non-Indigenous people with chronic multimorbidity
Source: Nat Commun. 2026 Jun 5;17:7210. doi: 10.1038/s41467-026-73988-z (PMC13396489; doi:10.1038/s41467-026-73988-z)
Supplement: Supplementary file 6 — Source Data [file 41467_2026_73988_MOESM6_ESM.xlsx]

## Sheet: Figure 1
	Figure 1a						Figure 1b																Figure 1c,d
		Age						First Nations (pink)								non-Indigenous (blue)								First Nations (left)
		First Nations		non-Indigenous			Comorbidities:	Renal	Liver	Immunosuppression	Diabetes	Chronic Respiratory	Cardiac		Comorbidities:	Renal	Liver	Immunosuppression	Diabetes	Chronic Respiratory	Cardiac			Specific comorbidity combination group
	Comorbidities	-	+	-	+			0	0	0	0	0	0			0	0	0	0	0	0		Number of comorbidities	0	1	2	3	4	5	6	7	8	9	10	11	12	13	14	15	16	17	18	19	20	21	22	23	24	25
		46	57	44	69			0	0	0	0	0	0			1	0	1	0	0	0		0	100	0	0	0	0	0	0	0	0	0	0	0	0	0	0	0	0	0	0	0	0	0	0	0	0	0
		25	55	54	31			0	0	0	0	0	0			0	0	0	0	0	0		1		36									44						16
		64	49	45	46			0	0	0	0	0	0			0	0	0	0	0	0		2			6.89	31.03			24.13									3.44		10.344		3.44
		43	56	42	26			0	0	0	0	0	0			0	0	0	0	0	0		3					4.44			2.22	8.88			4.44	2.22	2.22					2.22		11.11	46.66		2.22
		44	48	41	49			0	0	0	0	0	0			0	0	0	0	0	0		4										2.94					8.82								2.94		58.82
		53	71	51	50			0	0	0	0	0	0			0	0	0	0	0	0		5																										28.57
		31	59	50	62			0	0	0	0	0	0			0	0	0	0	0	0
		45	46	30	69			1	0	0	1	0	1			1	0	1	0	0	0			non-Indigenous (right)
		56	72	29	25			0	0	0	0	0	0			0	0	0	0	0	0
		66	69	29	75			0	0	0	0	0	0			0	0	0	0	0	0		Number of comorbidities	0	1	2	3	4	5	6	7	8	9	10	11	12	13	14	15	16	17	18	19	20	21	22	23	24	25
		48	54	24	22			0	0	0	0	0	0			0	0	0	0	0	0		0	100	0	0	0	0	0	0	0	0	0	0	0	0	0	0	0	0	0	0	0	0	0	0	0	0	0
		52	53	26	58			0	0	0	0	0	0			0	0	0	0	0	0		1		50				25					12.5						12.5
		29	50	26	64			1	0	1	0	0	1			1	0	0	0	0	0		2				83.33
		49	68	61	67			0	0	0	0	0	0			0	0	0	0	0	0		3									40												60
		25	58	30	71			0	0	0	0	0	0			0	0	0	0	0	0		4																									100
		31	64	33	69			0	0	0	0	0	0			0	0	0	0	0	0		5
		45	61	31	70			0	0	0	0	0	0			0	0	0	0	0	0
		50	52	51	54			1	0	1	0	1	0			0	0	0	0	0	0		Specific comorbidity combination group
		39	43	43	77			0	0	0	0	0	0			0	0	0	0	0	0		1	Renal Disease
		32	54	59				0	0	0	0	0	0			0	0	0	0	0	0		2	Liver Disease Renal Disease
		36	69	19				0	0	0	0	0	0			0	0	0	0	0	0		3	Immunosuppression Renal Disease
		23	40	52				0	0	0	0	0	0			0	0	0	0	0	0		4	Immunosuppression Liver Disease Renal Disease
		27	61	57				1	0	0	0	0	1			0	0	0	0	0	0		5	Immunosuppression
		38	60	62				1	0	0	0	0	0			0	0	0	0	0	0		6	Diabetes Renal Disease
		53	58	31				0	0	0	0	0	0			0	0	0	0	0	0		7	Diabetes Liver Disease Renal Disease
		35	46	49				0	0	0	1	0	0			0	0	0	0	0	0		8	Diabetes Immunosuppression Renal Disease
		24	45	48				0	0	0	1	0	0			0	0	0	1	0	0		9	Diabetes Immunosuppression Liver Disease Renal Disease
		38	56	46				1	0	1	0	0	0			0	0	0	0	0	0		10	Diabetes
		41	60	45				1	1	0	0	0	0			0	0	0	0	0	0		11	Chronic Respiratory Disease Immunosuppression Renal Disease
		28	68	65				1	0	0	1	0	0			0	0	0	0	0	0		12	Chronic Respiratory Disease Immunosuppression Liver Disease
		45	38	60				0	0	0	0	0	0			0	0	0	0	0	0		13	Chronic Respiratory Disease Diabetes Renal Disease
		19	37	62				0	0	0	1	0	0			0	0	0	0	0	0		14	Chronic Respiratory Disease Diabetes Immunosuppression Renal Disease
		38	73	61				0	0	0	0	0	0			0	0	0	0	0	0		15	Chronic Respiratory Disease Diabetes
		21	72	62				0	0	0	0	0	0			0	0	0	0	0	0		16	Chronic Respiratory Disease
		33	50	51				0	0	0	1	0	0			0	0	0	0	0	0		17	Cardiac Disease Renal Disease
			50	29				1	1	1	1	0	0			0	0	0	0	0	0		18	Cardiac Disease Liver Disease Renal Disease
			55	30				0	0	0	0	0	0			0	0	0	0	0	0		19	Cardiac Disease Liver Disease
			53	57				1	0	0	0	0	1			0	0	0	0	0	0		20	Cardiac Disease Immunosuppression Renal Disease
			52	33				0	0	0	0	1	1			0	0	0	0	0	0		21	Cardiac Disease Diabetes Renal Disease
			51	36				1	0	0	0	0	1			0	0	0	0	0	0		22	Cardiac Disease Diabetes Liver Disease Renal Disease
			52	29				0	0	0	0	0	0			0	0	0	0	0	0		23	Cardiac Disease Diabetes Liver Disease
			74	34				0	0	0	0	0	0			0	0	0	0	0	0		24	Cardiac Disease Diabetes Immunosuppression Renal Disease
			75	28				1	0	0	1	0	0			0	0	0	0	0	0		25	Cardiac Disease Diabetes Immunosuppression Liver Disease Renal Disease
			47	32				1	0	0	1	0	1			0	0	0	0	0	0		26	Cardiac Disease Diabetes Immunosuppression
			55	36				0	0	0	0	0	0			0	0	0	0	0	0		27	Cardiac Disease Diabetes
			54	46				0	0	0	0	0	0			0	0	0	0	0	0		28	Cardiac Disease Chronic Respiratory Disease Renal Disease
			49	27				1	0	1	1	0	1			0	0	0	0	0	0		29	Cardiac Disease Chronic Respiratory Disease Liver Disease Renal Disease
			40	28				1	0	0	0	0	0			0	0	0	0	0	0		30	Cardiac Disease Chronic Respiratory Disease Immunosuppression Renal Disease
			70	40				1	0	0	1	0	0			0	0	0	0	0	0		31	Cardiac Disease Chronic Respiratory Disease Immunosuppression Liver Disease Renal Disease
			68	52				1	0	0	1	0	1			0	0	0	0	0	0		32	Cardiac Disease Chronic Respiratory Disease Diabetes Renal Disease
			58	47				1	0	1	1	0	1			0	0	0	0	0	0		33	Cardiac Disease Chronic Respiratory Disease Diabetes Liver Disease Renal Disease
			55	45				1	0	1	1	1	0			0	0	0	0	0	0		34	Cardiac Disease Chronic Respiratory Disease Diabetes Immunosuppression Renal Disease
			65	59				0	0	0	0	1	1			0	0	0	0	0	0		35	Cardiac Disease Chronic Respiratory Disease Diabetes
			71	44				1	0	1	1	0	1			0	0	0	0	0	0		36	Cardiac Disease Chronic Respiratory Disease
			62	28				0	0	0	0	0	0			0	0	0	0	0	0		37	Cardiac Disease
			59	32				1	0	0	1	0	1			0	0	0	0	0	0
			67	33				1	0	0	0	0	0			0	0	0	0	0	0
			71	26				1	0	0	0	0	0			0	0	0	0	0	0
			63	33				0	0	0	0	0	0			0	0	0	0	0	0
			64	40				1	0	1	0	0	0			0	0	0	0	0	0
			36	66				1	0	1	1	0	1			0	0	0	0	0	0
			51	52				0	0	0	0	0	0			0	0	0	0	0	0
			43	41				1	0	1	1	0	1			1	0	1	0	0	0
			49	32				0	0	1	1	0	1			0	0	0	0	0	0
			40	49				0	0	0	1	1	0			0	0	0	0	0	0
			49	31				1	1	1	1	0	1			0	0	0	0	0	0
			44	50				0	0	0	0	0	0			0	0	0	0	0	0
			56	30				1	0	0	0	0	0			0	0	0	0	0	0
			76	25				1	0	1	0	0	0			0	0	0	0	0	0
			59	64				1	0	1	1	0	1			0	0	0	0	0	0
			41	23				1	0	1	1	0	0			0	0	0	0	0	0
			47	49				1	0	0	1	0	1			0	0	0	0	0	0
			54	31				1	0	1	1	1	0			0	0	0	0	0	0
			36	59				0	0	0	0	1	0			0	0	0	0	0	0
			53	69				0	0	0	1	0	0			0	0	0	0	0	0
			53	60				0	0	0	1	0	0			0	0	0	0	0	0
			61	44				0	0	0	0	0	0			0	0	0	0	0	0
			51	34				1	0	1	0	0	0			0	0	0	0	0	0
			46	81				1	0	1	1	0	0			0	0	0	0	0	0
			34	24				1	0	0	0	0	0			0	0	0	0	0	0
			38	46				0	1	1	0	1	0			0	0	0	0	0	0
			37	37				1	0	1	1	1	1			0	0	0	0	0	0
			45	50				0	0	0	0	0	0			0	0	0	0	0	0
			69	40				1	0	1	0	0	0			0	0	0	0	0	0
			59	41				0	0	0	1	0	0			0	0	1	0	0	0
			29	50				1	0	0	1	0	0			0	0	0	0	0	0
			58	33				0	0	0	0	0	0			0	0	0	0	0	0
			40	34				1	0	1	0	0	1			1	0	0	0	0	0
			63	33				1	1	1	1	0	1			0	0	0	0	0	0
			44	42				1	0	1	1	0	1			0	0	0	0	0	0
			59	35				0	0	0	0	1	1			0	0	0	0	0	0
			60	36				0	0	0	0	1	1			0	0	0	0	0	0
			76	57				1	1	0	1	1	1			0	0	0	0	0	0
			63	40				1	0	1	1	0	1			1	0	0	0	0	0
			50	25				1	0	0	1	0	1			0	0	0	0	0	0
			55	26				1	0	1	1	1	1			0	0	0	0	0	0
			53	57				1	0	1	1	1	1			0	0	0	0	0	0
			55	30				1	1	1	0	0	0			0	0	0	0	0	0
			54	27				1	0	0	0	1	1			0	0	0	0	0	0
			53	37				1	1	1	1	0	1			0	0	0	0	0	0
			40	44				0	0	0	0	1	0			0	0	0	0	0	0
			49	25				0	1	0	0	0	1			0	0	0	0	0	0
			54	43				1	0	1	1	0	1			0	0	0	0	0	0
			61	27				1	0	0	1	0	1			0	0	0	0	0	0
			63	43				1	0	0	1	0	1			1	0	1	1	0	0
			64	44				1	0	1	1	1	1			0	0	0	0	0	0
			52	43				1	0	0	1	1	1			0	0	0	0	0	0
			72	36				1	0	1	0	0	0			0	0	0	0	0	0
			63	31				1	1	1	0	0	0			0	0	0	0	0	0
			56	24				1	1	0	0	1	1			0	0	0	0	0	0
			51	24				0	0	0	1	0	1			1	0	1	1	0	0
			54	30				0	0	0	0	0	0			0	0	0	0	0	0
			32	22				1	0	1	1	0	1			0	0	0	0	0	0
			71	34				1	1	0	1	0	0			0	0	0	0	0	0
			28	50				0	0	0	0	0	0			0	0	0	0	0	0
			65	36				1	0	1	1	1	1			0	0	0	0	0	0
			53	46				0	0	0	0	0	1			0	0	0	0	0	0
			53					0	0	0	1	0	0			0	0	0	0	0	0
			60					1	0	0	1	0	1			0	0	0	0	0	0
			40					0	0	0	0	0	0			0	0	0	0	0	0
			44					0	0	0	0	0	0			1	0	1	0	0	1
			52					1	0	1	1	0	1			0	0	0	0	0	0
			47					0	0	0	1	0	0			0	0	0	0	0	0
			51					1	0	0	1	0	1			1	0	1	0	0	1
			63					1	0	0	1	0	0			0	0	0	0	0	0
			55					1	0	1	1	0	0			0	0	0	1	0	1
			53					1	0	0	0	1	1			0	0	0	0	0	0
			48					1	0	1	1	0	1			1	0	1	0	0	0
			59					0	0	0	1	0	0			1	1	1	0	1	1
			60					1	0	1	0	0	0			1	0	0	0	0	0
			36					1	0	1	1	1	0			1	0	1	0	0	0
			48					1	0	0	1	1	0			0	0	0	0	0	0
			41					0	0	0	0	1	0			0	0	0	0	1	0
			54					0	0	0	1	1	1			0	0	1	0	0	0
			49					1	0	0	1	0	1			1	0	1	0	0	1
								1	0	0	1	0	1			1	0	1	1	0	1
								0	0	0	1	0	0			0	0	0	0	0	0
								1	0	0	1	0	1
								1	0	0	0	1	1
								1	1	1	1	0	1
								1	0	0	1	0	1
								1	0	1	1	0	1
								1	0	0	0	1	1
								1	1	1	0	1	1
								1	0	0	1	1	1
								0	0	0	0	1	1
								1	0	0	1	0	1
								1	0	1	0	0	0
								1	0	0	1	0	1
								1	1	0	1	0	1
								0	0	0	0	0	0
								1	0	1	1	0	1
								1	0	0	1	1	1
								1	0	0	1	0	1
								1	0	0	0	0	0
								1	0	1	1	0	1
								0	0	0	0	0	0
								0	0	0	0	0	0
								1	0	1	1	0	1
								1	1	0	1	1	1
								1	0	0	1	0	0
								1	0	0	1	1	1
								1	0	0	1	1	1
								1	0	1	0	0	0
								1	0	1	1	1	1
								1	1	0	0	0	1
								1	0	1	0	1	1
								1	0	0	1	0	1
								1	0	1	1	0	1
								1	0	1	1	0	1
								1	0	1	1	0	0
								1	0	1	1	1	1
								1	0	1	1	0	1
								1	0	0	1	0	1
								1	0	1	0	0	1
								1	0	0	1	0	1
								1	0	1	0	0	1
								1	0	1	0	0	1
								1	0	1	0	1	0
								1	0	0	1	0	0
								1	1	0	0	0	0
[truncated: 68 more columns]

## Sheet: Figure 2
	Figure 2a
				G2S1f
		First Nations	14.4372	9.12434	8.73247	7.01854	7.33371	6.52512	10.6013	9.80173	11.3598	7.06086	10.6345	6.48727	8.23359	8.52167	4.3467	8.37991	9.17092	11.7034	7.28215	9.7369	10.3899	9.19103	4.31182	14.7311	7.2902	11.8282	7.66664	5.67926	10.1449	10.3623	9.43846	8.44899	4.26143	4.1147	6.09948	5.36886	6.49195	6.57588	9.06647	5.99596	5.17839	5.13026	4.3113	10.6197	15.048	5.34873	6.8805
		non-Indigenous	9.75918	4.42661	8.16522	10.102	9.9034	8.57688	10.8785	8.20206	8.95286	11.4778	4.08748	8.92517	8.32439	3.65568	3.55454	6.38162	7.23629	4.42396	6.10502	12.0091	8.41441	8.30011	6.63015	7.99184	9.45528	8.33123	6.17933	6.92421	5.85961	8.47697	6.33661	10.4939	5.24005	5.01117	5.96648	8.06562	5.34004	6.03028	6.83532	6.08725	8.57334	10.6766	3.35017	2.71925	9.26273	7.58093	8.38269
			Comorbidities	G2S1f
		First Nations	-	14.4372	9.12434	8.73247	7.01854	7.33371	6.52512	10.6013	9.80173	11.3598	7.06086	10.6345	6.48727	8.23359	8.52167	4.3467	8.37991	9.17092	11.7034	7.28215	9.7369	10.3899	9.19103	4.31182	14.7311	7.2902	11.8282	7.66664	5.67926	10.1449	10.3623
			+	9.43846	8.44899	4.26143	4.1147	6.09948	5.36886	6.49195	6.57588	9.06647	5.99596	5.17839	5.13026	4.3113	10.6197	15.048	5.34873	6.8805	5.28136	7.82881	8.89957	7.43955	6.13276	5.28977	9.12738	6.43045	3.17317	2.67309	4.52243	5.32358	6.88526	7.25287	3.91568	7.53215	3.87805	10.2709	7.12668	7.775	6.49494	5.72938	5.87168	4.76334	3.36093	7.46527	4.87782	3.42401	3.14166
		non-Indigenous	-	9.75918	4.42661	8.16522	10.102	9.9034	8.57688	10.8785	8.20206	8.95286	11.4778	4.08748	8.92517	8.32439	3.65568	3.55454	6.38162	7.23629	4.42396	6.10502	12.0091	8.41441	8.30011	6.63015	7.99184	9.45528	8.33123	6.17933	6.92421	5.85961	8.47697	6.33661	10.4939	5.24005	5.01117	5.96648	8.06562	5.34004	6.03028	6.83532	6.08725	8.57334	10.6766	3.35017	2.71925	9.26273	7.58093
			+	5.79381	2.13456	4.70206	4.97234	2.76421	5.03826	9.20874	5.63197	6.16666	12.3761	7.00593	7.44513	5.67958	7.2768	5.6556	2.63342	3.16576	6.35128
	Figure 2b
		% Total G0 of Bulk IgG					% Total G2 of Bulk IgG					% Total Fucose of Bulk IgG
		First Nations		non-Indigenous			First Nations		non-Indigenous			First Nations		non-Indigenous
		-	+	-	+		-	+	-	+		-	+	-	+
		21.436	20.5633	15.7589	24.86		40.7516	35.4965	41.2812	29.0778		79.7215	78.5803	82.1106	76.1797
		22.2122	20.975	30.2154	40.9224		36.3053	33.4594	24.3543			76.4107	81.4609	80.2352
		19.0985	33.1276	27.5251	23.8949		34.9983	23.0814	32.0933	18.7369		83.6612	75.377	77.4328	58.3158
		26.5983	25.8213	14.4415	31.4007		32.3412	25.112	43.2188	20.2439		80.665	74.0394	81.957	75.1294
		24.0948	37.497	22.2702	38.7128		28.1192	20.9921	34.2653	16.9216		82.7598	79.3219	83.5755	75.6427
		32.8009	38.458	21.028	24.0015		22.6861	15.9894	30.7259	26.8008		83.1181	79.3595	80.9984	76.7096
		23.2479	33.9963	13.2924	27.9351		36.0278	20.9812	44.8998	33.5816		82.2985	83.7506	85.3909	73.4592
		26.2958	29.6261	22.7385	38.0787		33.218	23.3489	32.9246	19.4868		76.5678	76.9426	80.0499	80.5049
		17.0365	32.1379	12.1782	32.8459		39.4488	32.8417	45.4083	21.3728		81.9175	79.6291	81.8884	77.2553
		23.2256	34.4795	13.1322	17.2502		34.1863	18.5239	48.5355	47.1893		81.8321	77.2471	81.4254	80.9667
		20.6894	38.7551	22.0297	23.8817		38.8867	19.4282	37.3572	38.0014		73.7414	75.148	75.6884	78.4087
		22.3321	44.8644	25.2741	26.3125		33.2911	14.2658	28.4113	28.2504		72.4179	78.9498	78.4749	76.3669
		23.3619	38.3125	22.4951	38.1437		35.1528	13.1223	34.9044	17.1794		74.531	78.5593	74.3765	73.593
		25.1148	19.7029	40.9469	28.4579		33.5774	38.8658		23.8623		81.0513	79.0818		77.1956
		33.1881	12.8048	39.454	30.6086		21.9288	50.4844		24.2004		76.5287	79.3061		73.588
		23.8991	36.0786	29.2833	41.4606		34.0405	20.9619	25.248	11.0338		80.7419	79.7219	81.9857	76.6843
		24.5978	36.0597	31.8995	23.7281		30.1586	21.1985	23.2418	24.6255		74.9481	84.7456	80.8313	74.2313
		16.9768	34.7807	38.5931	15.866		43.1685	20.6754	17.9747	36.2322		79.5979	82.8672	80.7322	80.7803
		28.8388	27.2191	23.4569			28.5797	35.6238	29.6191			77.7172	75.4373	80.942
		20.4098	14.7237	15.4834			34.6639	42.6293	43.8358			79.0829	82.9766	86.5626
		18.8756	20.7654	11.9592			39.3415	33.4706	43.8601			79.3562	83.4353	81.3889
		25.2691	20.708	18.0181			29.7419	33.1736	38.9959			79.3568	80.6836	81.8578
		35.7121	34.6264	24.6282			22.9078	19.2395	28.5558			78.8324	76.4356	79.1567
		15.0483	19.6383	22.6972			45.4477	41.5406	32.3111			84.6958	78.1113	80.6005
		20.9136	19.4829	16.1041			33.9798	32.786	41.3581			80.1412	81.1475	83.85
		16.8122	33.5878	14.3224			38.7085	18.0428	43.87			82.1576	73.954	82.9275
		24.3489	34.4104	18.0936			29.149	18.4133	33.2405			80.8208	78.6921	78.6802
		17.7009	31.8303	19.0857			38.2475	24.2628	37.1157			75.1548	75.8623	79.3782
		20.7775	38.2733	25.5388			34.7792	16.5773	25.137			82.9395	75.7284	79.7607
		19.0076	24.0802	19.8231			38.2501	33.3007	35.4556			83.3705	76.9334	81.3837
			30.3474	23.2159				26.9663	32.6659				74.0294	73.2129
			50.8786	21.615				10.5364	37.0782				77.6283	77.292
			33.0932	22.7669				25.085	30.2613				83.7641	76.3503
			33.6057	20.8237				19.5409	30.8118				75.8592	76.4968
			17.4232	25.1293				38.473	27.607				85.6854	76.3899
			29.4601	21.6183				25.9982	31.6992				81.7776	76.0152
			26.4732	16.1439				30.4287	42.8316				76.3152	72.9371
			35.2104	17.9553				19.6824	35.8791				80.2422	77.3304
			39.606	28.9624				17.7473	29.7357				77.0872	75.2051
			22.0752	31.0023				30.59	23.2722				74.6549	71.8136
			51.3459	20.4641				14.4616	35.1767				76.1713	79.294
			46.8394	17.2222				12.4175	39.1833				72.5938	80.4536
			36.4414	51.4024				22.3019	10.513				80.9611	81.9247
			27.7674	31.102				24.7518	22.2726				78.777	73.5573
			39.3063	15.7391				16.0319	44.7152				73.6252	78.6774
			33.6376	19.4569				17.1206	37.6463				76.2258	76.3017
			41.413	17.8995				13.5357	36.7452				76.7449	79.0053
			36.8361	11.474				23.0124	45.7895				73.4883	80.7692
			36.2549	13.6138				19.6306	42.3188				79.4841	81.5458
			44.5151	20.3865				12.5624	36.4087				80.0945	83.8349
			23.9247	21.7583				26.8044	29.69				74.4412	80.4269
			16.4562	12.9771				42.8128	40.6309				83.1432	81.7962
			30.9474	15.1254				24.2811	43.005				81.417	83.5454
			28.6681	12.6535				24.8842	44.5094				77.7837	81.0169
			26.7004	14.844				29.2331	39.4957				80.5263	75.245
			15.9362	18.3425				41.0919	40.6163				82.4742	78.0655
			20.8321	21.7871				35.256	33.1626				77.3995	76.937
			24.4157	11.497				28.817	47.568				77.2276	83.1326
			19.2402	9.05111				36.199	54.6582				79.8434	85.7859
			29.4904	19.3575				24.5322	45.5353				72.6023	76.722
			37.0802	16.0598				22.2915	39.8973				76.3289	82.3416
			44.0794	21.7645				13.1374	30.7165				78.8789	76.2342
			28.0318	23.4977				26.5258	30.4541				80.1933	78.747
			18.0892	14.5493				35.4426	42.0091				76.6968	82.3708
			40.7327	19.2229				18.1566	38.5762				77.2004	79.3654
			21.8461	14.7601				31.0484	42.8132				76.7226	83.4094
			29.1809	16.2604				23.7252	43.5909				76.2321	83.1427
			26.4859	19.9875				30.5855	33.572				75.6558	80.9516
			21.7821	20.7792				31.3454	35.7642				77.6848	75.8301
			23.4427	26.8522				33.4916	27.4114				75.799	76.3083
			13.4098	16.6912				43.7266	37.4913				83.703	79.9697
			15.1443	19.5161				38.1961	38.8663				79.7205	79.5985
			28.5158	15.1947				33.5728	43.5207				75.3399	83.1538
			23.0444	23.6189				29.1268	33.7984				79.0334	77.0235
			36.0376	13.9446				14.423	43.4221				71.0698	82.1085
			39.425	24.0485				16.3385	29.0458				78.6417	79.824
			29.2555	19.5266				27.0266	41.0242				77.4643	78.3216
			33.4831	20.9469				20.2662	37.5292				75.1578	84.3845
			28.7868	19.0025				24.5116	35.3425				76.5088	81.0453
			30.9232					22.186					79.5945
			32.987					25.4431					79.2412
			33.7424					22.3079					81.5856
			21.269					33.6495					82.5422
			23.3054					32.0373					75.7713
			36.2396					19.3992					78.7265
			32.174					23.3453					70.5164
			25.3313					28.8151					76.9788
			40.4142					16.1413					81.268
			35.0196					19.2075					77.9735
			47.5801					13.2707					78.4062
			34.6139					17.2904					77.43
			25.5184					26.6912					79.5984
			29.7456					25.5221					78.9569
			25.0907					31.9676					80.3312
			25.64					27.7365					78.7412
	Figure 2c
		Number of comorbidities		G2S1f
		0	9.75918	14.4372	9.12434	8.73247	7.01854	4.42661	7.33371	8.16522	6.52512	10.6013	9.80173	11.3598	10.102	7.06086	9.9034	8.57688	10.8785	8.20206	8.95286	11.4778	4.08748	8.92517	10.6345	8.32439	3.65568	6.48727	8.23359	3.55454	6.38162	7.23629	4.42396	6.10502	12.0091	8.41441	8.30011	6.63015	7.99184	9.45528	8.33123	6.17933	8.52167	6.92421	4.3467	5.85961	8.47697	6.33661	10.4939
		1	9.43846	15.048	7.82881	8.89957	2.13456	6.43045	6.49494	4.70206	4.97234	2.76421	11.3114	3.88267	7.2768	5.6556	5.49148	9.70165	8.53525	5.05394	5.18221
		2	8.44899	4.26143	7.43955	5.32358	6.88526	7.25287	5.72938	5.87168	9.20874	5.63197	12.3761	9.13523	5.67958	3.31257	10.4045	5.49425	2.86303	7.62734	6.35128	6.5629	7.41941
		3	6.13276	5.28977	3.17317	2.67309	4.52243	3.91568	7.53215	7.12668	7.775	4.76334	3.36093	7.46527	4.87782	3.14166	5.03826	6.16666	3.74728	6.24045	7.00593	7.44513	7.09905	7.78446	5.50051	6.66315	4.97106	2.63342	4.41948	4.80969	4.07009	11.362	6.27341	5.26077	4.78712	4.88612	4.55411	2.69096
		4	4.1147	6.09948	5.36886	6.49195	5.13026	4.3113	5.34873	6.8805	5.28136	9.12738	3.87805	10.2709	4.54116	6.00903	3.99451	4.46589	8.50075	8.37551	6.92577	8.17633	5.6026	8.36396	5.14524	3.16576	5.5856	7.92275
		5	5.79381	6.57588	9.06647	5.99596	5.17839	10.6197	3.42401	6.99501	5.65163	4.88955	5.95151
	Figure 2d
		% Total G0 of Bulk IgG							% Total G2 of Bulk IgG							% Total Fucose of Bulk IgG
		Number of comorbidities							Number of comorbidities							Number of comorbidities
		0	1	2	3	4	5		0	1	2	3	4	5		0	1	2	3	4	5
		15.7589	20.5633	20.975	20.708	25.8213	24.86		41.2812	35.4965	33.4594	33.1736	25.112	29.0778		82.1106	78.5803	81.4609	80.6836	74.0394	76.1797
		21.436	12.8048	33.1276	34.6264	37.497	29.6261		40.7516	50.4844	23.0814	19.2395	20.9921	23.3489		79.7215	79.3061	75.377	76.4356	79.3219	76.9426
		22.2122	27.2191	20.7654	33.5878	38.458	32.1379		36.3053	35.6238	33.4706	18.0428	15.9894	32.8417		76.4107	75.4373	83.4353	73.954	79.3595	79.6291
		19.0985	14.7237	38.2733	34.4104	33.9963	34.4795		34.9983	42.6293	16.5773	18.4133	20.9812	18.5239		83.6612	82.9766	75.7284	78.6921	83.7506	77.2471
		26.5983	40.9224	24.0802	31.8303	44.8644	38.7551		32.3412		33.3007	24.2628	14.2658	19.4282		80.665		76.9334	75.8623	78.9498	75.148
		30.2154	19.4829	30.3474	50.8786	38.3125	19.7029		24.3543	32.786	26.9663	10.5364	13.1223	38.8658		80.2352	81.1475	74.0294	77.6283	78.5593	79.0818
		24.0948	35.2104	39.606	33.0932	36.0786	39.3063		28.1192	19.6824	17.7473	25.085	20.9619	16.0319		82.7598	80.2422	77.0872	83.7641	79.7219	73.6252
		27.5251	23.8949	22.0752	29.4601	36.0597	36.8361		32.0933	18.7369	30.59	25.9982	21.1985	23.0124		77.4328	58.3158	74.6549	81.7776	84.7456	73.4883
		32.8009	31.4007	27.9351	26.4732	34.7807	29.4904		22.6861	20.2439	33.5816	30.4287	20.6754	24.5322		83.1181	75.1294	73.4592	76.3152	82.8672	72.6023
		23.2479	38.7128	38.0787	51.3459	19.6383	32.987		36.0278	16.9216	19.4868	14.4616	41.5406	25.4431		82.2985	75.6427	80.5049	76.1713	78.1113	79.2412
		26.2958	16.4562	17.2502	46.8394	33.6057	35.0196		33.218	42.8128	47.1893	12.4175	19.5409	19.2075		76.5678	83.1432	80.9667	72.5938	75.8592	77.9735
		17.0365	37.0802	20.8321	36.4414	17.4232			39.4488	22.2915	35.256	22.3019	38.473			81.9175	76.3289	77.3995	80.9611	85.6854
		14.4415	28.4579	38.1437	27.7674	41.413			43.2188	23.8623	17.1794	24.7518	13.5357			81.957	77.1956	73.593	78.777	76.7449
		23.2256	30.6086	44.0794	33.6376	36.2549			34.1863	24.2004	13.1374	17.1206	19.6306			81.8321	73.588	78.8789	76.2258	79.4841
		22.2702	21.8461	13.4098	24.0015	23.9247			34.2653	31.0484	43.7266	26.8008	26.8044			83.5755	76.7226	83.703	76.7096	74.4412
		21.028	23.4427	15.1443	32.8459	28.6681			30.7259	33.4916	38.1961	21.3728	24.8842			80.9984	75.799	79.7205	77.2553	77.7837
		13.2924	28.5158	36.0376	44.5151	26.7004			44.8998	33.5728	14.423	12.5624	29.2331			85.3909	75.3399	71.0698	80.0945	80.5263
		22.7385	23.0444	33.7424	30.9474	15.9362			32.9246	29.1268	22.3079	24.2811	41.0919			80.0499	79.0334	81.5856	81.417	82.4742
		12.1782	32.174	15.866	23.8817	19.2402			45.4083	23.3453	36.2322	38.0014	36.199			81.8884	70.5164	80.7803	78.4087	79.8434
		13.1322		29.7456	26.3125	28.0318			48.5355		25.5221	28.2504	26.5258			81.4254		78.9569	76.3669	80.1933
		25.2741		25.0907	24.4157	18.0892			28.4113		31.9676	28.817	35.4426			75.6884		80.3312	77.2276	76.6968
		22.0297			40.7327	26.4859			37.3572			18.1566	30.5855			78.4749			77.2004	75.6558
		20.6894			29.1809	29.2555			38.8867			23.7252	27.0266			73.7414			76.2321	77.4643
		22.4951			21.7821	23.7281			34.9044			31.3454	24.6255			74.3765			77.6848	74.2313
		40.9469			39.425	25.5184						16.3385	26.6912						78.6417	79.5984
		22.3321			41.4606	25.64			33.2911			11.0338	27.7365			72.4179			76.6843	78.7412
		23.3619			33.4831				35.1528			20.2662				74.531			75.1578
		39.454			28.7868							24.5116							76.5088
		29.2833			30.9232				25.248			22.186				81.9857			79.5945
		31.8995			21.269				23.2418			33.6495				80.8313			82.5422
		38.5931			23.3054				17.9747			32.0373				80.7322			75.7713
		23.4569			36.2396				29.6191			19.3992				80.942			78.7265
		15.4834			25.3313				43.8358			28.8151				86.5626			76.9788
		11.9592			40.4142				43.8601			16.1413				81.3889			81.268
		18.0181			47.5801				38.9959			13.2707				81.8578			78.4062
		24.6282			34.6139				28.5558			17.2904				79.1567			77.43
		22.6972							32.3111							80.6005
		16.1041							41.3581							83.85
		14.3224							43.87							82.9275
		18.0936							33.2405							78.6802
		25.1148							33.5774							81.0513
		19.0857							37.1157							79.3782
		33.1881							21.9288							76.5287
		25.5388							25.137							79.7607
		19.8231							35.4556							81.3837
		23.2159							32.6659							73.2129
		21.615							37.0782							77.292
		23.8991							34.0405							80.7419
		22.7669							30.2613							76.3503
		20.8237							30.8118							76.4968
		25.1293							27.607							76.3899
		21.6183							31.6992							76.0152
		16.1439							42.8316							72.9371
		17.9553							35.8791							77.3304
		28.9624							29.7357							75.2051
		24.5978							30.1586							74.9481
		31.0023							23.2722							71.8136
		16.9768							43.1685							79.5979
		28.8388							28.5797							77.7172
		20.4098							34.6639							79.0829
		20.4641							35.1767							79.294
		18.8756							39.3415							79.3562
		17.2222							39.1833							80.4536
		51.4024							10.513							81.9247
		31.102							22.2726							73.5573
		25.2691							29.7419							79.3568
		35.7121							22.9078							78.8324
		15.7391							44.7152							78.6774
		19.4569							37.6463							76.3017
		17.8995							36.7452							79.0053
		11.474							45.7895							80.7692
		13.6138							42.3188							81.5458
		20.3865							36.4087							83.8349
		21.7583							29.69							80.4269
		12.9771							40.6309							81.7962
		15.1254							43.005							83.5454
		12.6535							44.5094							81.0169
		14.844							39.4957							75.245
		18.3425							40.6163							78.0655
		21.7871							33.1626							76.937
		11.497							47.568							83.1326
		9.05111							54.6582							85.7859
		19.3575							45.5353							76.722
		16.0598							39.8973							82.3416
		15.0483							45.4477							84.6958
		21.7645							30.7165							76.2342
		23.4977							30.4541							78.747
		14.5493							42.0091							82.3708
		19.2229							38.5762							79.3654
		14.7601							42.8132							83.4094
		16.2604							43.5909							83.1427
		19.9875							33.572							80.9516
		20.7792							35.7642							75.8301
		26.8522							27.4114							76.3083
		16.6912							37.4913							79.9697
		19.5161							38.8663							79.5985
		20.9136							33.9798							80.1412
		15.1947							43.5207							83.1538
		23.6189							33.7984							77.0235
		13.9446							43.4221							82.1085
		24.0485							29.0458							79.824
		19.5266							41.0242							78.3216
		16.8122							38.7085							82.1576
		24.3489							29.149							80.8208
		20.9469							37.5292							84.3845
		17.7009							38.2475							75.1548
		19.0025							35.3425							81.0453
		20.7775							34.7792							82.9395
		19.0076							38.2501							83.3705
	Figure 2e
	R values	Age	# of comorbdities	IL-1B	IFN-a2	IFN-y	TNF	MCP-1	IL-6	IL-8	IL-10	IL-12p70	IL-17A	IL-18	IL-23	IL-33	G2S1f	G0	G0f	G1	G1f	G1f*	G2	G2f	Total Bulk IgG G0	Total Bulk IgG G1	Total Bulk IgG G2	Total Bulk IgG fucosylated	CD38+ HLA-DR+ ICOS+ PD-1+ CD4+ T cells	CD38+ HLA-DR+ CD4+ T cells	ICOS+ PD-1+ CD4+ T cells	CD38- HLA-DR- ICOS- PD-1- CD4+ T cells	CD38+ HLA-DR+ ICOS+ PD-1+ CD8+ T cells	CD38+ HLA-DR+ CD8+ T cells	ICOS+ PD-1+ CD8+ T cells	CD38- HLA-DR- ICOS- PD-1- CD8+ T cells	HLA-DR+ CD38+ yd T cells	HLA-DR+ NK cells	HLA-DR+ CD56bright CD16dim NK cells	HLA-DR+ CD56dim CD16+ NK cells
	Age	1	0.409707	-0.134106	-0.0612734	0.0817435	-0.0989179	0.132364	0.0943051	0.0474839	0.0445827	-0.0481268	-0.0150329	0.170814	0.0115928	-0.0663542	-0.22858	0.0258946	0.243177	0.253787	-0.0495868	-0.107812	-0.133788	-0.27636	0.246939	0.127602	-0.272005	-0.16478	0.325454	0.355215	0.191672	0.0471649	0.229497	0.400761	-0.039186	-0.0879661	0.181405	0.144488	-0.187439	0.117898
	# of comorbdities	0.409707	1	-0.178781	-0.0135108	-0.0393727	-0.111418	0.343678	0.340924	0.0930952	0.0593097	-0.0481148	-0.084475	0.524352	-0.172511	-0.17718	-0.400889	0.0883443	0.55395	0.463121	-0.137916	-0.303961	-0.415837	-0.535759	0.525004	0.190705	-0.549294	-0.246917	0.439588	0.389057	0.301573	0.0575303	0.276758	0.559146	0.100172	-0.149122	0.285042	0.310844	-0.0316988	0.294683
	IL-1B	-0.134106	-0.178781	1	0.609849	0.581871	0.588105	0.168572	0.388753	0.311347	0.577777	0.591769	0.50003	0.154275	0.544558	0.621748	0.15786	-0.101446	-0.090393	-0.188905	0.170311	0.132455	-0.0193374	0.104151	-0.133033	0.0537239	0.104391	0.190668	-0.0827649	0.0585556	-0.0989577	0.254997	0.0575788	0.0887703	0.109947	0.046547	0.110341	0.072529	0.0594338	0.0178474
	IFN-a2	-0.0612734	-0.0135108	0.609849	1	0.63014	0.53132	0.180262	0.406235	0.271136	0.545051	0.699076	0.524949	0.202513	0.476967	0.845382	0.0531581	-0.0562239	0.0170868	-0.114101	0.127539	0.139817	-0.0176053	0.00114439	-0.0423913	0.109076	0.00287857	0.0947649	0.128003	0.21852	-0.0162055	0.0454972	0.192039	0.179389	0.165647	-0.0290418	0.183796	-0.0272577	-0.0051589	-0.109983
	IFN-y	0.0817435	-0.0393727	0.581871	0.63014	1	0.545003	0.167345	0.361495	0.224617	0.466418	0.530785	0.510201	0.185781	0.50347	0.615977	0.0422864	0.00577466	-0.0206572	-0.0942834	0.143233	0.0792001	0.00613765	0.00783389	-0.0476795	0.0787842	0.0190909	0.0539721	0.0465737	0.198976	-0.0652586	0.0987878	0.181009	0.178741	0.0628206	-0.0170619	0.182641	-0.0301544	-0.0688195	-0.045927
	TNF	-0.0989179	-0.111418	0.588105	0.53132	0.545003	1	0.106893	0.287027	0.247919	0.487976	0.577843	0.482671	0.0399308	0.594589	0.582106	0.172377	-0.00440878	-0.187758	-0.205482	0.0924878	0.188312	0.107053	0.212737	-0.19291	-0.0613997	0.2113	0.13807	-0.0951584	0.11717	-0.114387	0.109423	-0.0035824	0.0763127	0.0346543	0.107613	0.0928127	-0.05813	-0.120299	-0.0578363
	MCP-1	0.132364	0.343678	0.168572	0.180262	0.167345	0.106893	1	0.54938	0.548495	0.363496	0.108937	0.0905082	0.630683	0.00373445	0.0468549	-0.223815	0.0589757	0.351052	0.181571	0.0682793	-0.126541	-0.353544	-0.327524	0.323349	0.141841	-0.355207	0.0372732	0.080972	0.219225	0.0326453	0.271369	0.268261	0.305115	-0.0142589	-0.154049	0.263445	0.49587	0.0649746	0.482852
	IL-6	0.0943051	0.340924	0.388753	0.406235	0.361495	0.287027	0.54938	1	0.563682	0.66214	0.454078	0.340574	0.649529	0.318266	0.271113	-0.260735	0.0531358	0.417346	0.287401	0.00943528	-0.186082	-0.36811	-0.42031	0.375981	0.200167	-0.431334	-0.0583833	0.192329	0.199328	0.132757	0.228224	0.230523	0.359983	0.004666	-0.216507	0.0964481	0.270139	-0.0323434	0.214414
	IL-8	0.0474839	0.0930952	0.311347	0.271136	0.224617	0.247919	0.548495	0.563682	1	0.431593	0.323839	0.167059	0.398126	0.200066	0.183115	-0.0509751	-0.0632861	0.121179	0.00831437	0.0859687	0.0215834	-0.147755	-0.103126	0.0684602	0.113319	-0.123058	0.084529	0.0518557	0.080834	0.121274	0.223614	0.205958	0.262601	0.0740338	-0.125198	0.153181	0.322809	0.0179406	0.286164
	IL-10	0.0445827	0.0593097	0.577777	0.545051	0.466418	0.487976	0.363496	0.66214	0.431593	1	0.652496	0.45502	0.404907	0.482359	0.48566	-0.0403672	-0.0677905	0.166187	0.0512544	0.0855705	-0.000557226	-0.203783	-0.154908	0.117179	0.111524	-0.157216	0.0862585	0.135032	0.183429	0.0664762	0.178975	0.2418	0.350285	0.0809059	-0.128311	0.115017	0.177096	0.00271892	0.0906023
	IL-12p70	-0.0481268	-0.0481148	0.591769	0.699076	0.530785	0.577843	0.108937	0.454078	0.323839	0.652496	1	0.552024	0.164916	0.558149	0.668363	0.0878854	-0.0710931	-0.0401317	-0.100713	0.141593	0.120925	0.0250456	0.0456733	-0.0905937	0.0973826	0.0530666	0.0767557	0.141695	0.237207	0.045423	0.00891317	0.15574	0.202951	0.165624	-0.0423304	0.10938	-0.0689562	-0.0539294	-0.140148
	IL-17A	-0.0150329	-0.084475	0.50003	0.524949	0.510201	0.482671	0.0905082	0.340574	0.167059	0.45502	0.552024	1	0.249705	0.565271	0.489054	0.0399198	-0.0813093	-0.0220689	-0.109881	0.0823837	0.188116	-0.0534639	0.0398332	-0.0925837	0.106351	0.0241007	0.110905	-0.108935	0.0937243	-0.0717483	0.186994	0.0198523	0.133171	-0.0760145	0.0455656	-0.00880155	-0.0626596	-0.103119	-0.0350893
	IL-18	0.170814	0.524352	0.154275	0.202513	0.185781	0.0399308	0.630683	0.649529	0.398126	0.404907	0.164916	0.249705	1	0.0385797	0.0206649	-0.274396	0.0396926	0.573273	0.328514	-0.0219462	-0.214513	-0.503902	-0.554329	0.500244	0.21124	-0.557308	-0.0510554	0.180419	0.243747	0.138476	0.249385	0.338014	0.388262	0.00821465	-0.191041	0.208207	0.402368	0.00905746	0.391201
	IL-23	0.0115928	-0.172511	0.544558	0.476967	0.50347	0.594589	0.00373445	0.318266	0.200066	0.482359	0.558149	0.565271	0.0385797	1	0.584461	0.0923852	-0.116091	-0.138544	-0.167988	0.131102	0.200809	0.071146	0.143457	-0.170595	0.0745323	0.133367	0.141683	0.0487055	0.223421	-0.121433	-0.0142617	0.0632855	0.182049	-0.0378572	-0.00510307	0.0141374	-0.0625759	-0.0711702	-0.103736
	IL-33	-0.0663542	-0.17718	0.621748	0.845382	0.615977	0.582106	0.0468549	0.271113	0.183115	0.48566	0.668363	0.489054	0.0206649	0.584461	1	0.161596	-0.0818254	-0.164258	-0.209565	0.147946	0.193542	0.143159	0.158767	-0.193218	0.0444102	0.174758	0.116789	0.146375	0.262297	0.0192367	-0.0696413	0.17525	0.201346	0.138465	-0.0921602	0.0623033	-0.0896057	-0.00779613	-0.184004
	G2S1f	-0.22858	-0.400889	0.15786	0.0531581	0.0422864	0.172377	-0.223815	-0.260735	-0.0509751	-0.0403672	0.0878854	0.0399198	-0.274396	0.0923852	0.161596	1	-0.0448118	-0.629065	-0.775101	0.215758	0.317079	0.300196	0.672842	-0.67534	-0.419966	0.771841	0.484452	-0.198107	-0.11518	-0.234457	0.0249572	-0.0854999	-0.209104	-0.0951297	0.215977	-0.126883	-0.233938	-0.0276578	-0.265311
	G0	0.0258946	0.0883443	-0.101446	-0.0562239	0.00577466	-0.00440878	0.0589757	0.0531358	-0.0632861	-0.0677905	-0.0710931	-0.0813093	0.0396926	-0.116091	-0.0818254	-0.0448118	1	0.182897	0.255963	-0.537617	-0.248437	0.0220453	-0.232708	0.361732	-0.353759	-0.177512	-0.506878	0.0920828	0.19976	-0.121249	-0.104223	0.125669	0.0732414	-0.029313	-0.157725	0.0772032	0.0583411	0.0266827	0.0300632
	G0f	0.243177	0.55395	-0.090393	0.0170868	-0.0206572	-0.187758	0.351052	0.417346	0.121179	0.166187	-0.0401317	-0.0220689	0.573273	-0.138544	-0.164258	-0.629065	0.182897	1	0.725812	-0.321037	-0.441324	-0.717961	-0.948507	0.920554	0.235777	-0.964923	-0.368554	0.367635	0.21824	0.306078	-0.00719478	0.259688	0.383828	0.0605145	-0.282647	0.346015	0.359998	0.0443254	0.391942
	G1	0.253787	0.463121	-0.188905	-0.114101	-0.0942834	-0.205482	0.181571	0.287401	0.00831437	0.0512544	-0.100713	-0.109881	0.328514	-0.167988	-0.209565	-0.775101	0.255963	0.725812	1	-0.397921	-0.54453	-0.34133	-0.848475	0.798764	0.35752	-0.849229	-0.74827	0.31365	0.147789	0.345129	-0.076307	0.113454	0.271285	0.0987562	-0.302884	0.215514	0.289199	0.00742705	0.276191
	G1f	-0.0495868	-0.137916	0.170311	0.127539	0.143233	0.0924878	0.0682793	0.00943528	0.0859687	0.0855705	0.141593	0.0823837	-0.0219462	0.131102	0.147946	0.215758	-0.537617	-0.321037	-0.397921	1	0.256563	0.14966	0.314284	-0.465056	0.51577	0.272556	0.438184	-0.166878	-0.100038	-0.064557	0.044384	-0.128391	-0.215295	-0.0237359	0.282568	-0.186542	-0.114459	-0.0258352	-0.0687289
	G1f*	-0.107812	-0.303961	0.132455	0.139817	0.0792001	0.188312	-0.126541	-0.186082	0.0215834	-0.000557226	0.120925	0.188116	-0.214513	0.200809	0.193542	0.317079	-0.248437	-0.441324	-0.54453	0.256563	1	0.273441	0.477127	-0.525939	0.207039	0.442634	0.39188	-0.355905	-0.142821	-0.237698	0.13221	-0.0922726	-0.254042	-0.086538	0.331926	-0.152538	-0.16889	-0.0696776	-0.140283
	G2	-0.133788	-0.415837	-0.0193374	-0.0176053	0.00613765	0.107053	-0.353544	-0.36811	-0.147755	-0.203783	0.0250456	-0.0534639	-0.503902	0.071146	0.143159	0.300196	0.0220453	-0.717961	-0.34133	0.14966	0.273441	1	0.614191	-0.630564	-0.113616	0.687909	-0.198621	-0.144844	-0.104645	-0.128744	-0.105606	-0.186677	-0.287532	0.0372309	0.131597	-0.214913	-0.273817	-0.078909	-0.271936
	G2f	-0.27636	-0.535759	0.104151	0.00114439	0.00783389	0.212737	-0.327524	-0.42031	-0.103126	-0.154908	0.0456733	0.0398332	-0.554329	0.143457	0.158767	0.672842	-0.232708	-0.948507	-0.848475	0.314284	0.477127	0.614191	1	-0.942242	-0.339374	0.973012	0.471849	-0.375605	-0.202107	-0.327604	0.0748401	-0.232051	-0.343424	-0.0114432	0.293793	-0.303213	-0.360111	-0.0158885	-0.390191
	Total Bulk IgG G0	0.246939	0.525004	-0.133033	-0.0423913	-0.0476795	-0.19291	0.323349	0.375981	0.0684602	0.117179	-0.0905937	-0.0925837	0.500244	-0.170595	-0.193218	-0.67534	0.361732	0.920554	0.798764	-0.465056	-0.525939	-0.630564	-0.942242	1	0.0950588	-0.949413	-0.412963	0.357508	0.226432	0.262517	-0.0799792	0.269913	0.314823	0.115895	-0.300242	0.318956	0.311152	0.0205315	0.321017
	Total Bulk IgG G1	0.127602	0.190705	0.0537239	0.109076	0.0787842	-0.0613997	0.141841	0.200167	0.113319	0.111524	0.0973826	0.106351	0.21124	0.0745323	0.0444102	-0.419966	-0.353759	0.235777	0.35752	0.51577	0.207039	-0.113616	-0.339374	0.0950588	1	-0.393605	-0.209874	-0.0630207	-0.00680017	0.0730208	0.0938228	-0.0633675	0.0142485	-0.0131048	0.0893636	-0.0514019	0.125576	0.0231195	0.146552
	Total Bulk IgG G2	-0.272005	-0.549294	0.104391	0.00287857	0.0190909	0.2113	-0.355207	-0.431334	-0.123058	-0.157216	0.0530666	0.0241007	-0.557308	0.133367	0.174758	0.771841	-0.177512	-0.964923	-0.849229	0.272556	0.442634	0.687909	0.973012	-0.949413	-0.393605	1	0.410602	-0.341363	-0.201418	-0.309299	0.038373	-0.238053	-0.359199	-0.0401558	0.286981	-0.284303	-0.360374	-0.0271258	-0.390045
	Total Bulk IgG fucosylated	-0.16478	-0.246917	0.190668	0.0947649	0.0539721	0.13807	0.0372732	-0.0583833	0.084529	0.0862585	0.0767557	0.110905	-0.0510554	0.141683	0.116789	0.484452	-0.506878	-0.368554	-0.74827	0.438184	0.39188	-0.198621	0.471849	-0.412963	-0.209874	0.410602	1	-0.289429	-0.166254	-0.271782	0.124205	-0.0331206	-0.222873	-0.0650952	0.301454	-0.150282	-0.192998	-0.0285818	-0.180654
	CD38+ HLA-DR+ ICOS+ PD-1+ CD4+ T cells	0.325454	0.439588	-0.0827649	0.128003	0.0465737	-0.0951584	0.080972	0.192329	0.0518557	0.135032	0.141695	-0.108935	0.180419	0.0487055	0.146375	-0.198107	0.0920828	0.367635	0.31365	-0.166878	-0.355905	-0.144844	-0.375605	0.357508	-0.0630207	-0.341363	-0.289429	1	0.468853	0.681648	-0.484168	0.528557	0.385237	0.263001	-0.5619	0.111833	0.0707703	-0.16648	0.0970541
	CD38+ HLA-DR+ CD4+ T cells	0.355215	0.389057	0.0585556	0.21852	0.198976	0.11717	0.219225	0.199328	0.080834	0.183429	0.237207	0.0937243	0.243747	0.223421	0.262297	-0.11518	0.19976	0.21824	0.147789	-0.100038	-0.142821	-0.104645	-0.202107	0.226432	-0.00680017	-0.201418	-0.166254	0.468853	1	-0.0468532	-0.199629	0.417117	0.63388	-0.0509383	-0.332966	0.196117	0.228027	-0.013961	0.19687
	ICOS+ PD-1+ CD4+ T cells	0.191672	0.301573	-0.0989577	-0.0162055	-0.0652586	-0.114387	0.0326453	0.132757	0.121274	0.0664762	0.045423	-0.0717483	0.138476	-0.121433	0.0192367	-0.234457	-0.121249	0.306078	0.345129	-0.064557	-0.237698	-0.128744	-0.327604	0.262517	0.0730208	-0.309299	-0.271782	0.681648	-0.0468532	1	-0.502103	0.289566	-0.014655	0.489303	-0.511655	-0.018827	-0.121997	-0.136576	-0.055691
	CD38- HLA-DR- ICOS- PD-1- CD4+ T cells	0.0471649	0.0575303	0.254997	0.0454972	0.0987878	0.109423	0.271369	0.228224	0.223614	0.178975	0.00891317	0.186994	0.249385	-0.0142617	-0.0696413	0.0249572	-0.104223	-0.00719478	-0.076307	0.044384	0.13221	-0.105606	0.0748401	-0.0799792	0.0938228	0.038373	0.124205	-0.484168	-0.199629	-0.502103	1	-0.213754	0.305311	-0.299273	0.768228	0.196948	0.375892	0.184423	0.358923
	CD38+ HLA-DR+ ICOS+ PD-1+ CD8+ T cells	0.229497	0.276758	0.0575788	0.192039	0.181009	-0.0035824	0.268261	0.230523	0.205958	0.2418	0.15574	0.0198523	0.338014	0.0632855	0.17525	-0.0854999	0.125669	0.259688	0.113454	-0.128391	-0.0922726	-0.186677	-0.232051	0.269913	-0.0633675	-0.238053	-0.0331206	0.528557	0.417117	0.289566	-0.213754	1	0.367257	0.155046	-0.413989	0.106594	-0.053765	-0.128007	-0.0161534
	CD38+ HLA-DR+ CD8+ T cells	0.400761	0.559146	0.0887703	0.179389	0.178741	0.0763127	0.305115	0.359983	0.262601	0.350285	0.202951	0.133171	0.388262	0.182049	0.201346	-0.209104	0.0732414	0.383828	0.271285	-0.215295	-0.254042	-0.287532	-0.343424	0.314823	0.0142485	-0.359199	-0.222873	0.385237	0.63388	-0.014655	0.305311	0.367257	1	-0.126838	0.0262088	0.34107	0.484946	0.054663	0.478934
	ICOS+ PD-1+ CD8+ T cells	-0.039186	0.100172	0.109947	0.165647	0.0628206	0.0346543	-0.0142589	0.004666	0.0740338	0.0809059	0.165624	-0.0760145	0.00821465	-0.0378572	0.138465	-0.0951297	-0.029313	0.0605145	0.0987562	-0.0237359	-0.086538	0.0372309	-0.0114432	0.115895	-0.0131048	-0.0401558	-0.0650952	0.263001	-0.0509383	0.489303	-0.299273	0.155046	-0.126838	1	-0.278882	-0.0138494	-0.171895	0.12333	-0.201476
	CD38- HLA-DR- ICOS- PD-1- CD8+ T cells	-0.0879661	-0.149122	0.046547	-0.0290418	-0.0170619	0.107613	-0.154049	-0.216507	-0.125198	-0.128311	-0.0423304	0.0455656	-0.191041	-0.00510307	-0.0921602	0.215977	-0.157725	-0.282647	-0.302884	0.282568	0.331926	0.131597	0.293793	-0.300242	0.0893636	0.286981	0.301454	-0.5619	-0.332966	-0.511655	0.768228	-0.413989	0.0262088	-0.278882	1	0.0179608	0.188388	0.122989	0.178635
	HLA-DR+ CD38+ yd T cells	0.181405	0.285042	0.110341	0.183796	0.182641	0.0928127	0.263445	0.0964481	0.153181	0.115017	0.10938	-0.00880155	0.208207	0.0141374	0.0623033	-0.126883	0.0772032	0.346015	0.215514	-0.186542	-0.152538	-0.214913	-0.303213	0.318956	-0.0514019	-0.284303	-0.150282	0.111833	0.196117	-0.018827	0.196948	0.106594	0.34107	-0.0138494	0.0179608	1	0.486444	0.217475	0.513778
	HLA-DR+ NK cells	0.144488	0.310844	0.072529	-0.0272577	-0.0301544	-0.05813	0.49587	0.270139	0.322809	0.177096	-0.0689562	-0.0626596	0.402368	-0.0625759	-0.0896057	-0.233938	0.0583411	0.359998	0.289199	-0.114459	-0.16889	-0.273817	-0.360111	0.311152	0.125576	-0.360374	-0.192998	0.0707703	0.228027	-0.121997	0.375892	-0.053765	0.484946	-0.171895	0.188388	0.486444	1	0.516227	0.878296
	HLA-DR+ CD56bright CD16dim NK cells	-0.187439	-0.0316988	0.0594338	-0.0051589	-0.0688195	-0.120299	0.0649746	-0.0323434	0.0179406	0.00271892	-0.0539294	-0.103119	0.00905746	-0.0711702	-0.00779613	-0.0276578	0.0266827	0.0443254	0.00742705	-0.0258352	-0.0696776	-0.078909	-0.0158885	0.0205315	0.0231195	-0.0271258	-0.0285818	-0.16648	-0.013961	-0.136576	0.184423	-0.128007	0.054663	0.12333	0.122989	0.217475	0.516227	1	0.401559
	HLA-DR+ CD56dim CD16+ NK cells	0.117898	0.294683	0.0178474	-0.109983	-0.045927	-0.0578363	0.482852	0.214414	0.286164	0.0906023	-0.140148	-0.0350893	0.391201	-0.103736	-0.184004	-0.265311	0.0300632	0.391942	0.276191	-0.0687289	-0.140283	-0.271936	-0.390191	0.321017	0.146552	-0.390045	-0.180654	0.0970541	0.19687	-0.055691	0.358923	-0.0161534	0.478934	-0.201476	0.178635	0.513778	0.878296	0.401559	1
	P values	Age	# of comorbdities	IL-1B	IFN-a2	IFN-y	TNF	MCP-1	IL-6	IL-8	IL-10	IL-12p70	IL-17A	IL-18	IL-23	IL-33	G2S1f	G0	G0f	G1	G1f	G1f*	G2	G2f	Total Bulk IgG G0	Total Bulk IgG G1	Total Bulk IgG G2	Total Bulk IgG fucosylated	CD38+ HLA-DR+ ICOS+ PD-1+ CD4+ T cells	CD38+ HLA-DR+ CD4+ T cells	ICOS+ PD-1+ CD4+ T cells	CD38- HLA-DR- ICOS- PD-1- CD4+ T cells	CD38+ HLA-DR+ ICOS+ PD-1+ CD8+ T cells	CD38+ HLA-DR+ CD8+ T cells	ICOS+ PD-1+ CD8+ T cells	CD38- HLA-DR- ICOS- PD-1- CD8+ T cells	HLA-DR+ CD38+ yd T cells	HLA-DR+ NK cells	HLA-DR+ CD56bright CD16dim NK cells	HLA-DR+ CD56dim CD16+ NK cells
	Age	NA	2.66454e-15	0.0454553	0.362443	0.224036	0.140893	0.0483591	0.16047	0.4805	0.507747	0.474571	0.823349	0.0106108	0.863319	0.323938	0.000598941	0.701196	0.000254333	0.000131964	0.462274	0.109164	0.0464698	3.36266e-05	0.000202195	0.0576609	4.51421e-05	0.0146356	0.000554014	0.000150538	0.045869	0.626251	0.0163715	1.57262e-05	0.685806	0.36305	0.0602584	0.135717	0.052076	0.224281
	# of comorbdities	2.66454e-15	NA	0.00744263	0.840984	0.558627	0.0969857	1.4049e-07	1.7923e-07	0.165928	0.378057	0.474681	0.208885	0	0.00985049	0.00800157	5.59401e-10	0.189711	0	3.34843e-13	0.0400608	3.96964e-06	1.07793e-10	0	0	0.0043497	0	0.000223873	1.73294e-06	2.90228e-05	0.00143879	0.552377	0.00357681	2.62757e-10	0.300023	0.12172	0.00278918	0.0010592	0.744672	0.00196251
	IFN-a2	0.0454553	0.00744263	NA	0	0	0	0.0116944	1.84616e-09	2.11985e-06	0	0	1.77636e-15	0.0211842	0	0	0.0194175	0.134512	0.182608	0.00503427	0.011589	0.0502809	0.775984	0.127018	0.0492765	0.428907	0.126139	0.00492629	0.445987	0.590071	0.361818	0.0171443	0.596298	0.413566	0.310698	0.668568	0.311837	0.506921	0.586729	0.870439
	IFN-y	0.362443	0.840984	0	NA	0	0	0.00695687	2.85702e-10	4.07317e-05	0	0	0	0.00237585	4.52971e-14	0	0.433792	0.407709	0.80148	0.0921087	0.0595236	0.0386943	0.795586	0.986659	0.532612	0.107454	0.96645	0.165199	0.237392	0.0420137	0.881571	0.675619	0.0747598	0.0964046	0.125197	0.789452	0.0902697	0.803264	0.9624	0.313419
	TNF	0.224036	0.558627	0	0	NA	0	0.0123276	2.74451e-08	0.00072835	1.90958e-13	0	4.44089e-16	0.00538612	8.88178e-16	0	0.533627	0.932286	0.761142	0.164413	0.0341358	0.243137	0.928041	0.908867	0.482708	0.245628	0.780264	0.429997	0.668389	0.0646602	0.548154	0.362647	0.0933848	0.097632	0.563232	0.875361	0.0923457	0.782846	0.528947	0.674559
	TNF	0.140893	0.0969857	0	0	0	NA	0.11142	1.33608e-05	0.000184044	9.76996e-15	0	2.04281e-14	0.553061	0	0	0.0106034	0.948277	0.0053116	0.00224211	0.172635	0.00517595	0.114172	0.00166361	0.00416432	0.365844	0.00179156	0.0426466	0.380632	0.279782	0.291441	0.31302	0.973729	0.48235	0.749989	0.321142	0.395352	0.594978	0.269899	0.596843
	MCP-1	0.0483591	1.4049e-07	0.0116944	0.00695687	0.0123276	0.11142	NA	0	0	2.27021e-08	0.104705	0.178062	0	0.955777	0.48634	0.000851107	0.385109	9.49276e-08	0.00705885	0.314496	0.0615606	7.58723e-08	8.56187e-07	1.00971e-06	0.0359352	8.04158e-08	0.585882	0.455935	0.0413391	0.764047	0.0110078	0.0119979	0.00405794	0.895711	0.154271	0.014254	1.20544e-06	0.55227	2.49653e-06
	IL-6	0.16047	1.7923e-07	1.84616e-09	2.85702e-10	2.74451e-08	1.33608e-05	0	NA	0	0	9.63229e-13	1.84822e-07	0	1.21733e-06	4.07955e-05	9.45425e-05	0.433985	1.2189e-10	1.55813e-05	0.889582	0.00574199	1.96846e-08	1.17672e-10	9.22837e-09	0.00292587	3.36546e-11	0.393213	0.0743124	0.064179	0.220274	0.033496	0.0317063	0.000615463	0.965787	0.0439898	0.377022	0.0118878	0.767514	0.0474326
	IL-8	0.4805	0.165928	2.11985e-06	4.07317e-05	0.00072835	0.000184044	0	0	NA	1.56306e-11	7.70839e-07	0.0124798	6.8814e-10	0.00268885	0.00610029	0.452934	0.351273	0.0735137	0.90263	0.205053	0.750777	0.0288107	0.130822	0.313213	0.0943752	0.0710823	0.215966	0.63336	0.456705	0.263165	0.0373417	0.0556408	0.0140009	0.495562	0.247913	0.159108	0.00243427	0.869768	0.00756154
	IL-10	0.507747	0.378057	0	0	1.90958e-13	9.76996e-15	2.27021e-08	0	1.56306e-11	NA	0	8.53317e-13	3.30484e-10	2.13163e-14	1.33227e-14	0.552376	0.317981	0.0138005	0.450458	0.207166	0.993458	0.00244297	0.0227726	0.0836076	0.0997432	0.0208009	0.206685	0.212398	0.0890125	0.540698	0.0971878	0.0240496	0.000880933	0.456303	0.236255	0.291644	0.102847	0.980178	0.406751
	IL-12p70	0.474571	0.474681	0	0	0	0	0.104705	9.63229e-13	7.70839e-07	0	NA	0	0.0136712	0	0	0.195096	0.294921	0.554698	0.137368	0.0362645	0.0741242	0.712443	0.504318	0.181634	0.150917	0.437785	0.261359	0.190485	0.0269531	0.676119	0.934698	0.149742	0.0593901	0.12525	0.697057	0.316092	0.528127	0.621898	0.198087
	IL-17A	0.823349	0.208885	1.77636e-15	0	4.44089e-16	2.04281e-14	0.178062	1.84822e-07	0.0124798	8.53317e-13	0	NA	0.000164693	0	8.21565e-15	0.556792	0.230774	0.745362	0.104868	0.22465	0.00522355	0.431147	0.560392	0.172188	0.11658	0.724687	0.10405	0.3152	0.387884	0.509	0.082871	0.855183	0.218826	0.484068	0.675159	0.935896	0.566548	0.344755	0.748406
	IL-18	0.0106108	0	0.0211842	0.00237585	0.00538612	0.553061	0	0	6.8814e-10	3.30484e-10	0.0136712	0.000164693	NA	0.566581	0.758927	3.8425e-05	0.559042	0	6.61136e-07	0.746729	0.00140513	1.77636e-15	0	2.88658e-15	0.00166813	0	0.455371	0.0944749	0.0229016	0.200858	0.0198381	0.00136485	0.000202418	0.939806	0.0763105	0.0543899	0.000122802	0.934036	0.000195824
	IL-23	0.863319	0.00985049	0	4.52971e-14	8.88178e-16	0	0.955777	1.21733e-06	0.00268885	2.13163e-14	0	0	0.566581	NA	0	0.173114	0.0865359	0.0405189	0.0127929	0.0526973	0.00283426	0.294561	0.0351122	0.011449	0.27212	0.050293	0.0374578	0.654161	0.0375107	0.262535	0.895691	0.560342	0.0914851	0.727745	0.962585	0.897205	0.567068	0.514934	0.341861
	IL-33	0.323938	0.00800157	0	0	0	0	0.48634	4.07955e-05	0.00610029	1.33227e-14	0	8.21565e-15	0.758927	0	NA	0.0166902	0.227818	0.0149564	0.0018194	0.0286023	0.00404027	0.0342293	0.01956	0.00410347	0.513259	0.0100724	0.086833	0.176104	0.0141161	0.859627	0.521552	0.104467	0.0614742	0.200895	0.395888	0.568761	0.411953	0.943206	0.0898998
	G2S1f	0.000598941	5.59401e-10	0.0194175	0.433792	0.533627	0.0106034	0.000851107	9.45425e-05	0.452934	0.552376	0.195096	0.556792	3.8425e-05	0.173114	0.0166902	NA	0.506533	0	0	0.00121744	1.41606e-06	5.28804e-06	0	0	6.74207e-11	0	2.75335e-14	0.0642825	0.285251	0.0278991	0.817464	0.428335	0.0505602	0.377973	0.0432805	0.241557	0.029196	0.79927	0.0130083
	G0	0.701196	0.189711	0.134512	0.407709	0.932286	0.948277	0.385109	0.433985	0.351273	0.317981	0.294921	0.230774	0.559042	0.0865359	0.227818	0.506533	NA	0.00627972	0.000114939	0	0.000184369	0.74393	0.000516912	2.88494e-08	6.0497e-08	0.00846722	1.11022e-15	0.393506	0.0620454	0.260456	0.333867	0.243348	0.497675	0.786309	0.142202	0.477239	0.591436	0.806206	0.782227
	G0f	0.000254333	0	0.182608	0.80148	0.761142	0.0053116	9.49276e-08	1.2189e-10	0.0735137	0.0138005	0.554698	0.745362	0	0.0405189	0.0149564	0	0.00627972	NA	0	1.02752e-06	5.35949e-12	0	0	0	0.00039522	0	1.88714e-08	0.000425627	0.041083	0.00372975	0.946957	0.0145524	0.000222847	0.575429	0.00762599	0.00102795	0.000615119	0.683523	0.000173825
	G1	0.000131964	3.34843e-13	0.00503427	0.0921087	0.164413	0.00224211	0.00705885	1.55813e-05	0.90263	0.450458	0.137368	0.104868	6.61136e-07	0.0127929	0.0018194	0	0.000114939	0	NA	7.6838e-10	0	1.84376e-07	0	0	4.27688e-08	0	0	0.00292314	0.169404	0.000990852	0.479803	0.292581	0.0105693	0.359977	0.00412585	0.0449914	0.00659225	0.945568	0.00961271
	G1f	0.462274	0.0400608	0.011589	0.0595236	0.0341358	0.172635	0.314496	0.889582	0.205053	0.207166	0.0362645	0.22465	0.746729	0.0526973	0.0286023	0.00121744	0	1.02752e-06	7.6838e-10	NA	0.000110621	0.025756	2.08359e-06	2.59348e-13	2.22045e-16	4.3503e-05	1.08997e-11	0.120187	0.353743	0.550131	0.68136	0.233209	0.0439618	0.826253	0.00764371	0.0836305	0.291137	0.812246	0.527036
	G1f*	0.109164	3.96964e-06	0.0502809	0.0386943	0.243137	0.00517595	0.0615606	0.00574199	0.750777	0.993458	0.0741242	0.00522355	0.00140513	0.00283426	0.00404027	1.41606e-06	0.000184369	5.35949e-12	0	0.000110621	NA	3.6251e-05	7.50511e-14	0	0.00192828	6.36913e-12	1.87654e-09	0.000666267	0.184362	0.025748	0.219484	0.392527	0.016923	0.422728	0.00158149	0.158401	0.117871	0.521335	0.194988
	G2	0.0464698	1.07793e-10	0.775984	0.795586	0.928041	0.114172	7.58723e-08	1.96846e-08	0.0288107	0.00244297	0.712443	0.431147	1.77636e-15	0.294561	0.0342293	5.28804e-06	0.74393	0	1.84376e-07	0.025756	3.6251e-05	NA	0	0	0.0912669	0	0.00315755	0.178161	0.331902	0.231915	0.327458	0.0815984	0.00660081	0.730559	0.221645	0.0456078	0.010279	0.467531	0.0108351
	G2f	3.36266e-05	0	0.127018	0.986659	0.908867	0.00166361	8.56187e-07	1.17672e-10	0.130822	0.0227726	0.504318	0.560392	0	0.0351122	0.01956	0	0.000516912	0	0	2.08359e-06	7.50511e-14	0	NA	0	2.64528e-07	0	1.53211e-13	0.000365705	0.0620205	0.00207651	0.493443	0.0315627	0.00120693	0.916717	0.00604137	0.00479005	0.000711194	0.885244	0.00022286
	Total Bulk IgG G0	0.000202195	0	0.0492765	0.532612	0.482708	0.00416432	1.00971e-06	9.22837e-09	0.313213	0.0836076	0.181634	0.172188	2.88658e-15	0.011449	0.00410347	0	2.88494e-08	0	0	2.59348e-13	0	0	0	NA	0.158083	0	1.98397e-10	0.000627321	0.0338896	0.0134766	0.458856	0.0109844	0.00281334	0.28225	0.00448131	0.00260338	0.0033522	0.850285	0.00243252
	Total Bulk IgG G1	0.0576609	0.0043497	0.428907	0.107454	0.245628	0.365844	0.0359352	0.00292587	0.0943752	0.0997432	0.150917	0.11658	0.00166813	0.27212	0.513259	6.74207e-11	6.0497e-08	0.00039522	4.27688e-08	2.22045e-16	0.00192828	0.0912669	2.64528e-07	0.158083	NA	1.57055e-09	0.00179063	0.559682	0.949862	0.498974	0.384589	0.557519	0.895176	0.903547	0.407683	0.636339	0.246476	0.831675	0.175575
	Total Bulk IgG G2	4.51421e-05	0	0.126139	0.96645	0.780264	0.00179156	8.04158e-08	3.36546e-11	0.0710823	0.0208009	0.437785	0.724687	0	0.050293	0.0100724	0	0.00846722	0	0	4.3503e-05	6.36913e-12	0	0	0	1.57055e-09	NA	2.57163e-10	0.00129743	0.0629346	0.0037584	0.725755	0.0273043	0.000682694	0.713553	0.00738395	0.00836461	0.00070433	0.805349	0.000224185
	Total Bulk IgG fucosylated	0.0146356	0.000223873	0.00492629	0.165199	0.429997	0.0426466	0.585882	0.393213	0.215966	0.206685	0.261359	0.10405	0.455371	0.0374578	0.086833	2.75335e-14	1.11022e-15	1.88714e-08	0	1.08997e-11	1.87654e-09	0.00315755	1.53211e-13	1.98397e-10	0.00179063	2.57163e-10	NA	0.00687393	0.126046	0.0113622	0.254539	0.762091	0.039149	0.551532	0.00479344	0.169805	0.0767798	0.795124	0.0980206
	CD38+ HLA-DR+ ICOS+ PD-1+ CD4+ T cells	0.000554014	1.73294e-06	0.445987	0.237392	0.668389	0.380632	0.455935	0.0743124	0.63336	0.212398	0.190485	0.3152	0.0944749	0.654161	0.176104	0.0642825	0.393506	0.000425627	0.00292314	0.120187	0.000666267	0.178161	0.000365705	0.000627321	0.559682	0.00129743	0.00687393	NA	2.71872e-07	4.44089e-16	9.60721e-08	3.47484e-09	3.52724e-05	0.00572778	2.05561e-10	0.2492	0.466723	0.0850654	0.317678
	CD38+ HLA-DR+ CD4+ T cells	0.000150538	2.90228e-05	0.590071	0.0420137	0.0646602	0.279782	0.0413391	0.064179	0.456705	0.0890125	0.0269531	0.387884	0.0229016	0.0375107	0.0141161	0.285251	0.0620454	0.041083	0.169404	0.353743	0.184362	0.331902	0.0620205	0.0338896	0.949862	0.0629346	0.126046	2.71872e-07	NA	0.628536	0.0374199	6.42042e-06	1.3789e-13	0.598873	0.00040363	0.0419319	0.0176197	0.88597	0.0411355
	ICOS+ PD-1+ CD4+ T cells	0.045869	0.00143879	0.361818	0.881571	0.548154	0.291441	0.764047	0.220274	0.263165	0.540698	0.676119	0.509	0.200858	0.262535	0.859627	0.0278991	0.260456	0.00372975	0.000990852	0.550131	0.025748	0.231915	0.00207651	0.0134766	0.498974	0.0037584	0.0113622	4.44089e-16	0.628536	NA	2.659e-08	0.00225802	0.879781	6.70066e-08	1.30094e-08	0.846649	0.208471	0.158705	0.567005
	CD38- HLA-DR- ICOS- PD-1- CD4+ T cells	0.626251	0.552377	0.0171443	0.675619	0.362647	0.31302	0.0110078	0.033496	0.0373417	0.0971878	0.934698	0.082871	0.0198381	0.895691	0.521552	0.817464	0.333867	0.946957	0.479803	0.68136	0.219484	0.327458	0.493443	0.458856	0.384589	0.725755	0.254539	9.60721e-08	0.0374199	2.659e-08	NA	0.0256286	0.00124558	0.00157086	0	0.0410541	6.09816e-05	0.0560425	0.00013643
	CD38+ HLA-DR+ ICOS+ PD-1+ CD8+ T cells	0.0163715	0.00357681	0.596298	0.0747598	0.0933848	0.973729	0.0119979	0.0317063	0.0556408	0.0240496	0.149742	0.855183	0.00136485	0.560342	0.104467	0.428335	0.243348	0.0145524	0.292581	0.233209	0.392527	0.0815984	0.0315627	0.0109844	0.557519	0.0273043	0.762091	3.47484e-09	6.42042e-06	0.00225802	0.0256286	NA	8.55642e-05	0.107439	7.64799e-06	0.272205	0.58051	0.186753	0.868213
	CD38+ HLA-DR+ CD8+ T cells	1.57262e-05	2.62757e-10	0.413566	0.0964046	0.097632	0.48235	0.00405794	0.000615463	0.0140009	0.000880933	0.0593901	0.218826	0.000202418	0.0914851	0.0614742	0.0505602	0.497675	0.000222847	0.0105693	0.0439618	0.016923	0.00660081	0.00120693	0.00281334	0.895176	0.000682694	0.039149	3.52724e-05	1.3789e-13	0.879781	0.00124558	8.55642e-05	NA	0.188753	0.786761	0.000303616	1.04523e-07	0.574194	1.57756e-07
	ICOS+ PD-1+ CD8+ T cells	0.685806	0.300023	0.310698	0.125197	0.563232	0.749989	0.895711	0.965787	0.495562	0.456303	0.12525	0.484068	0.939806	0.727745	0.200895	0.377973	0.786309	0.575429	0.359977	0.826253	0.422728	0.730559	0.916717	0.28225	0.903547	0.713553	0.551532	0.00572778	0.598873	6.70066e-08	0.00157086	0.107439	0.188753	NA	0.00331893	0.886875	0.0752627	0.203504	0.036534
	CD38- HLA-DR- ICOS- PD-1- CD8+ T cells	0.36305	0.12172	0.668568	0.789452	0.875361	0.321142	0.154271	0.0439898	0.247913	0.236255	0.697057	0.675159	0.0763105	0.962585	0.395888	0.0432805	0.142202	0.00762599	0.00412585	0.00764371	0.00158149	0.221645	0.00604137	0.00448131	0.407683	0.00738395	0.00479344	2.05561e-10	0.00040363	1.30094e-08	0	7.64799e-06	0.786761	0.00331893	NA	0.853624	0.0508762	0.204768	0.0643514
	HLA-DR+ CD38+ yd T cells	0.0602584	0.00278918	0.311837	0.0902697	0.0923457	0.395352	0.014254	0.377022	0.159108	0.291644	0.316092	0.935896	0.0543899	0.897205	0.568761	0.241557	0.477239	0.00102795	0.0449914	0.0836305	0.158401	0.0456078	0.00479005	0.00260338	0.636339	0.00836461	0.169805	0.2492	0.0419319	0.846649	0.0410541	0.272205	0.000303616	0.886875	0.853624	NA	9.42157e-08	0.0237657	1.29553e-08
	HLA-DR+ NK cells	0.135717	0.0010592	0.506921	0.803264	0.782846	0.594978	1.20544e-06	0.0118878	0.00243427	0.102847	0.528127	0.566548	0.000122802	0.567068	0.411953	0.029196	0.591436	0.000615119	0.00659225	0.291137	0.117871	0.010279	0.000711194	0.0033522	0.246476	0.00070433	0.0767798	0.466723	0.0176197	0.208471	6.09816e-05	0.58051	1.04523e-07	0.0752627	0.0508762	9.42157e-08	NA	1.07519e-08	0
	HLA-DR+ CD56bright CD16dim NK cells	0.052076	0.744672	0.586729	0.9624	0.528947	0.269899	0.55227	0.767514	0.869768	0.980178	0.621898	0.344755	0.934036	0.514934	0.943206	0.79927	0.806206	0.683523	0.945568	0.812246	0.521335	0.467531	0.885244	0.850285	0.831675	0.805349	0.795124	0.0850654	0.88597	0.158705	0.0560425	0.186753	0.574194	0.203504	0.204768	0.0237657	1.07519e-08	NA	1.65258e-05
	HLA-DR+ CD56dim CD16+ NK cells	0.224281	0.00196251	0.870439	0.313419	0.674559	0.596843	2.49653e-06	0.0474326	0.00756154	0.406751	0.198087	0.748406	0.000195824	0.341861	0.0898998	0.0130083	0.782227	0.000173825	0.00961271	0.527036	0.194988	0.0108351	0.00022286	0.00243252	0.175575	0.000224185	0.0980206	0.317678	0.0411355	0.567005	0.00013643	0.868213	1.57756e-07	0.036534	0.0643514	1.29553e-08	0	1.65258e-05	NA
	Figure 2f,g,h	Correlation values for each donor
		Donor	Total G0 (%)	Total G2 (%)	IL-18	IL-6	MCP-1	HLA-DR+ CD38+ CD8 T cells	HLA-DR+ CD56dim CD16+ NK Cells
		FN1	20.5633	35.4965	1290.18	19.41	311.31	0.18	0.62
		FN2	20.975	33.4594				2.66	0.47
		FN3
		FN4	33.1276	23.0814	3351.88	19.41	7602.62	2.91	4.17
		FN5	25.8213	25.112	4136.57	86.54	1059.74	4.63	14.1
		FN6
		FN7	37.497	20.9921	2494.02	22.15	568.34	4.49	6.06
		FN8	38.458	15.9894	4005.66	77.19	20035	3.4	2.46
		FN9	33.9963	20.9812	6986.98	22.15	2058.63
		FN10	29.6261	23.3489	2767.4	177.48	2554.35	12.1	2.32
		FN11
		FN12	32.1379	32.8417	874.4	16.05	397.84	6.19	1.49
		FN13	34.4795	18.5239	3081.86	60.26	1795.43	5.23	4
		FN14	38.7551	19.4282	1104.34	2.97	500.54
		FN15	44.8644	14.2658	5727.98	80.3	2956.55	13.4	9.71
		FN16	38.3125	13.1223
		FN17	19.7029	38.8658	9246.86	325.89	1170.79	9.25	4.24
		FN18
		FN19	12.8048	50.4844	247.42	6.5	150.91	6.87	4.74
		FN20	36.0597	21.1985	2762.91	18.06	505.93
		FN20	36.0786	20.9619	1346.74	12.77	901.4
		FN22	34.7807	20.6754	1320.61	15.39	388.54
		FN23	14.7237	42.6293	233.25	20.78	213.33
		FN23	27.2191	35.6238	7.88	5.3	78.64
		FN25
		FN26	20.7654	33.4706	414.96	0.68	172.49	2.86	0.5
		FN27	20.708	33.1736	971.78	64.85	1733.02
		FN27	34.6264	19.2395	2319.64	5.3	1090.14
		FN29	19.6383	41.5406	350.13	12.77	345.77	3.64	0.28
		FN30	19.4829	32.786	601.2	14.07	207.66	2.04	0.16
		FN31	33.5878	18.0428	2534.31	27.74	40.08
		FN31
		FN33	34.4104	18.4133	2413.49	23.54	1544.89	0.88	0.21
		FN34
		FN35	31.8303	24.2628	320.21	0.68	293.62
		FN35
		FN37	38.2733	16.5773	3450.97	47.43	1039.99	3.26	26.9
		FN38	24.0802	33.3007	5963.35	32.02	1548.29
		FN38	30.3474	26.9663	1147.37	30.59	97.28	7.52	0.59
		FN40	50.8786	10.5364	732.32	159.74	1027.38	7.06	13
		FN41	33.0932	25.085	8338.49	22.15	1191.91
		FN42	33.6057	19.5409	1719.74	20.78	1271.49
		FN43	17.4232	38.473	1460.29	4.71	802.02
		FN43
		FN45	26.4732	30.4287	2534.31	12.77	86.25
		FN45	29.4601	25.9982	1605.13	12.77	804.87
		FN47	35.2104	19.6824	2978.47	0	144.57
		FN48	39.606	17.7473	1644.76	78.74	266.42	1.39	0.17
		FN49
		FN50	22.0752	30.59	1464.67	27.74	683.84
		FN50
		FN52	51.3459	14.4616	5691.78	64.85	3935.51	3.01	13.7
		FN52	46.8394	12.4175	3351.88	15.39	594.18
		FN54	36.4414	22.3019	5094.61	77.19	24406	4.78	21.6
		FN54	27.7674	24.7518	1121.53	11.48	99.08
		FN56
		FN57	39.3063	16.0319	861.77	7.72	160.27
		FN57
		FN59
		FN60
		FN61	33.6376	17.1206	434.32	14.73	44.93
		FN62
		FN63
		FN64						1.37	8.1
		FN65						5.89	2.39
		FN66	41.413	13.5357	426.56	7.72	104.42
		FN67	36.8361	23.0124	240.32	23.54	579.75
		FN68
		FN69	36.2549	19.6306	1416.55	4.13	744.48	5.67	11.6
		FN70	44.5151	12.5624	2266.07	151.69	566.25	2.64	5.28
		FN71	23.9247	26.8044	1936.66	67.92	360.2	1.61	8.45
		FN71			2266.07	15.39	114.85
		FN73	16.4562	42.8128	572.92	4.13	241.03	1.43	1.46
		FN74	30.9474	24.2811	2230.37	30.59	781.04
		FN75	28.6681	24.8842	312.8	15.39	653.99
		FN76	26.7004	29.2331	1078.58	36.36	820.03
		FN77
		FN78	15.9362	41.0919	276.17	5.3	301.24
		FN79	20.8321	35.256	699.28	10.21	93.65
		FN80
		FN81	24.4157	28.817	1246.78	146.07	78.64
		FN82
		FN83
		FN84	19.2402	36.199	984.55	0	166.41
		FN85	29.4904	24.5322	728.18	29.16	72.78
		FN86	37.0802	22.2915	327.65	14.07	542.15
		FN87
		FN88	44.0794	13.1374	418.82	11.48	95.47
		FN89	28.0318	26.5258	1242.45	6.5	572.49
		FN90	18.0892	35.4426	650.03	16.72	655
		FN91	40.7327	18.1566	650.03	8.95	56.24
		FN92
		FN93	21.8461	31.0484	1399.08	11.48	722.14
		FN94
		FN95	29.1809	23.7252	493.1	75.64	2242.6
		FN96	26.4859	30.5855	1715.32	46.68	1032.79
		FN97	21.7821	31.3454	2870.65	27.74	513.45
		FN98
		FN99
		FN100	23.4427	33.4916	89.32	0	138.14
		FN101	13.4098	43.7266	158.17	11.48	224.54	0.67	0.96
		FN102	15.1443	38.1961	254.56	5.3	434.39
		FN103	28.5158	33.5728	25.17	0	34.94
		FN104	23.0444	29.1268	20.59	15.39	559.99
		FN105	36.0376	14.423	512.91	6.5	116.56
		FN106	39.425	16.3385	1199.16	27.74	157.17
		FN107	29.2555	27.0266	178.12	5.3	178.5
		FN108
		FN109	33.4831	20.2662	1644.76	48.18	350.6
		FN110	28.7868	24.5116	1710.91	97.53	2825.87
		FN111	30.9232	22.186	7549.09	33.46	1021.97
		FN112	32.987	25.4431	899.72	22.15	1735.55
		FN113	33.7424	22.3079	5954.3	48.18	3546.87
		FN114	21.269	33.6495	5049.38	26.33	635.91
		FN115	23.3054	32.0373	1728.57	5.9	712.37
		FN116	36.2396	19.3992	3257.33	105.42	615.65
		FN117
		FN118
		FN119	32.174	23.3453	2597.01	14.07	584.92
		FN120	25.3313	28.8151	593.1	8.95	230.08
		FN121	40.4142	16.1413	3685.35	60.26	466.72
		FN122
		FN123
		FN124	35.0196	19.2075	4588.28	55.7	201.94
		FN125	47.5801	13.2707	1662.39	51.18	1731.33
		FN126
		FN127	34.6139	17.2904	1434.04	48.18	1543.18
		FN128
		FN129	25.5184	26.6912	3802.61	193.66	17142.3
		FN130
		FN131
		FN132
		FN133	29.7456	25.5221	2933.53	929.47	9598.69	0.42	4.97
		FN134
		FN135	25.0907	31.9676	388.07	26.33	74.75
		FN136
		FN137
		FN138	25.64	27.7365	2132.3	39.28	1122.16
		FN139
		FN140
		FN141
		FN142
		FN143
		FN144
		FN145
		FN146
		FN147
		FN148
		FN149	21.436	40.7516	1143.06	26.33	413.96	3.27	1.99
		FN150	22.2122	36.3053	942.05	0.68	2919.76	2.24	4.31
		FN151	19.0985	34.9983	350.13	6.5	438.89	0.22	8.05
		FN152	26.5983	32.3412	761.37	8.95	379.17	0.52	6.13
		FN153	24.0948	28.1192	950.54	84.98	2591.56	4.45	2.82
		FN155	32.8009	22.6861	2736	40.02	758	1.37	0.51
		FN156	23.2479	36.0278	1044.31	36.36	661.99	2.16
		FN157	26.2958	33.218	399.56	7.72	283.36	1.2	18.8
		FN158	17.0365	39.4488	1364.17	97.53	432.14	1.39	0
		FN159
		FN160	23.2256	34.1863	504.98	10.21	432.14	0.46	1.05
		FN161
		FN162
		FN163	20.6894	38.8867	154.89	5.3	293.62	0.27	3.05
		FN164	22.3321	33.2911	95.25	5.9	181.48	1.29	2.15
		FN165	23.3619	35.1528	119.69	12.77	178.5	1.93	0.45
		FN166	25.1148	33.5774	1521.65	23.54	530.51	1.96	13.6
		FN167
		FN168	33.1881	21.9288	950.54	20.78	257.16	0.49	5.42
		FN169	23.8991	34.0405	807.23	5.3	497.3	0.47	10.1
		FN170	24.5978	30.1586	699.28	18.06	175.5	2.01	2.86
		FN171	16.9768	43.1685	16.16	0	34.94	0.26	0.33
		FN172	28.8388	28.5797	548.82	15.39	427.61	0.43	1.24
		FN173	20.4098	34.6639	740.61	2.4	283.36	0.61	1.34
		FN174	18.8756	39.3415	365.23	0.68	293.62	0.16	1.23
		FN175
		FN176
		FN177
		FN178
		FN179	25.2691	29.7419	254.56	14.07	331.14	0.5	5.58
		FN180	35.7121	22.9078	388.07	5.3	175.5	3.3	4.5
		FN181
		FN182	15.0483	45.4477	205.36	10.21	160.27
		FN183
		FN184	20.9136	33.9798	164.77	6.5	70.79
		FN185
		FN186	16.8122	38.7085	1242.45	51.18	1267.13
		FN187	24.3489	29.149	2145.67	10.21	331.14
		FN188	17.7009	38.2475	233.25	11.48	400.15
		FN189	20.7775	34.7792	3892.84	214.76	3068.95	0.33	27.8
		FN190
		FN191
		FN192
		FN193	19.0076	38.2501	372.82	141.26	1749.9
		FN194
		NI1	24.86	29.0778	2574.61	17.39	593.16	3.69	7.21
		NI2
		NI3	40.9224		107.34	25.63	254.5
		NI4	23.8949	18.7369	1407.81	138.86	3346.62	2.93	16
		NI5	31.4007	20.2439	357.67	10.84	184.44
		NI5	38.7128	16.9216	666.4	12.77	324.99	0.38	1.51
		NI7	24.0015	26.8008	3658.3	14.07	487.53	0.32	5.17
		NI8	27.9351	33.5816	4290.11	71	671.94	2.44	5.86
		NI9	38.0787	19.4868	3045.89	40.75	949.27	0.59	42.9*
		NI10	32.8459	21.3728	2270.53	11.48	404.77	1.84	12.2
		NI11	17.2502	47.1893	414.96	18.06	121.65	0.029	0.14
		NI12	23.8817	38.0014	1821.42	19.41	930.92	0.2	0.37
		NI13	26.3125	28.2504	1574.35	0	419.66	0.75	7.35
		NI14	38.1437	17.1794	1702.08	66.38	262.47	3.89	2.05
		NI15	28.4579	23.8623	434.32	16.72	355.41	0.2	0.88
		NI16	30.6086	24.2004	1216.47	126.07	1047.18
		NI17			125.96	8.95	190.33
		NI18	41.4606	11.0338	576.95	6.5	40.08
		NI19	23.7281	24.6255	1697.67	16.72	337.26
		NI20	15.866	36.2322	316.5	39.28	607.5
		NI21
		NI22	15.7589	41.2812	1095.74	14.07	243.74	0.94	0.49
		NI23	30.2154	24.3543	2301.78	43.71	1389.16	2.71	2.04
		NI24			418.82	15.39	204.8
		NI25	27.5251	32.0933	1407.81	20.78	851.1	2.65	0.11
		NI26	14.4415	43.2188	411.1	18.73	207.66
		NI27	22.2702	34.2653	384.25	10.84	230.08	0.49	0.82
		NI27	21.028	30.7259	158.17	0.68	66.74	0.68	2.39
		NI29	13.2924	44.8998	629.63	43.71	154.05	0.38	0.22
		NI30	22.7385	32.9246	55.42	0	66.74
		NI31	12.1782	45.4083	1216.47	15.39	432.14	1.2	4.52
		NI32	13.1322	48.5355	481.27	5.3	70.79	0.59	1.12
		NI33	25.2741	28.4113	580.98	11.48	403.62	0.48	4.28
		NI33	22.0297	37.3572	335.12	4.13	58.39
		NI35	22.4951	34.9044	52.74	0	114.85	1.2	0.57
		NI36	40.9469		0	0	225.93	0.58	1.99
		NI37	39.454		205.36	0.68	254.5	0.2	0.27
		NI38	29.2833	25.248	1145.89	45.52	739.75	1.98	7.05
		NI39	31.8995	23.2418	860.49	2.76	127	0.34	6.24
		NI40
		NI41	38.5931	17.9747	532.75	15.49	159.5	1.35	1.4
		NI42	23.4569	29.6191	2388.53	20.22	143.48	1.32	19.1
		NI43	15.4834	43.8358	34.77	0.68	100.87	0.43	2.78
		NI43	11.9592	43.8601	233.25	8.95	66.74
		NI45	18.0181	38.9959	240.32	30.59	82.48
		NI47
		NI48	24.6282	28.5558	151.62	5.3	157.17	0.72	2.37
		NI49	22.6972	32.3111	212.27	0	345.77	3.15	47.8*
		NI50						0.53	2.79
		NI51	16.1041	41.3581	323.93	5.3	207.66
		NI51	14.3224	43.87	80.56	0	350.6	0.48	4.4
		NI53	18.0936	33.2405	524.85	13.42	709.43
		NI54	19.0857	37.1157	342.61	1.83	40.08
		NI55	25.5388	25.137	320.21	16.05	97.28
		NI56	19.8231	35.4556	145.12	5.3	141.37
		NI57	23.2159	32.6659	828.17	25.63	119.96
		NI58	21.615	37.0782	504.98	16.72	239.67
		NI59	20.8237	30.8118	254.56	22.15	331.14
		NI59	22.7669	30.2613	473.4	10.21	345.77
		NI61
		NI61	25.1293	27.607
		NI63	21.6183	31.6992	434.32	4.13	298.71
		NI64	16.1439	42.8316	240.32	2.97	116.56
		NI65	28.9624	29.7357	184.86	6.5	511.3
		NI65	17.9553	35.8791	191.65	0	70.79
		NI67	31.0023	23.2722	138.68	0.68	62.62
		NI68	20.4641	35.1767	469.47	48.18	303.77
		NI69	17.2222	39.1833	1173.25	8.95	519.86
		NI70	51.4024	10.513	1504.1	42.23	311.31
		NI71	31.102	22.2726	1022.93	26.33	283.36
		NI72
		NI73
		NI74
		NI75
		NI76
		NI77
		NI78	15.7391	44.7152	132.29	0	169.46
		NI79	19.4569	37.6463	254.56	0.68	88.12
		NI80	17.8995	36.7452	101.26	0.68	285.94
		NI81	11.474	45.7895	365.23	2.97	232.83
		NI82	13.6138	42.3188	247.42	5.3	396.68	0.75	0.6
		NI83	20.3865	36.4087	997.33	0.68	483.17
		NI84	21.7583	29.69	426.56	11.48	293.62	0.3	0.87
		NI85	12.9771	40.6309	151.62	0	337.26
		NI86	15.1254	43.005	101.26	4.13	95.47	3.9	3.09
		NI87	12.6535	44.5094	350.13	8.95	376.81
		NI88	14.844	39.4957	34.77	11.48	86.25
		NI89	18.3425	40.6163	164.77	11.48	89.98
		NI90	21.7871	33.1626	473.4	4.13	111.41
		NI91	11.497	47.568	497.06	5.3	111.41
		NI92	9.05111	54.6582	449.9	5.3	111.41
		NI93	19.3575	45.5353	184.86	5.3	125
		NI94	16.0598	39.8973	442.1	24.93	144.57
		NI95	21.7645	30.7165	312.8	19.41	194.71
		NI96	23.4977	30.4541	205.36	0	336.04
		NI97	14.5493	42.0091	25.17	1.83	154.05
		NI98	19.2229	38.5762	138.68	18.06	316.31
		NI99	14.7601	42.8132	60.85	0.68	74.75	0.26	0.51
		NI100	16.2604	43.5909	44.87	0	147.75
		NI101	19.9875	33.572	489.16	5.9	178.5
		NI102	20.7792	35.7642	312.8	6.5	167.94
		NI103	26.8522	27.4114	790.52	22.84	78.64
		NI104	16.6912	37.4913	418.82	23.54	95.47
		NI105	19.5161	38.8663	158.17	0	62.62
		NI106	15.1947	43.5207	0	0	44.93
		NI107	23.6189	33.7984	212.27	19.41	326.22
		NI108	13.9446	43.4221	265.32	4.13	595.21
		NI109	24.0485	29.0458	77.68	18.06	147.75
		NI110			335.12	0.68	503.77
		NI111	19.5266	41.0242	205.36	0	19.67
		NI112
		NI113	20.9469	37.5292	1653.57	21.46	136.52
		NI114	19.0025	35.3425	891.27	110.17	382.69
[truncated: 953 more columns]

## Sheet: Figure 3
	Figure 3b	Ethnicity Only																					Figure 3c	Ethnicity and Comorbidity
		H1N1					H3N2					B/Yamagata					B/Victoria							H1N1										H3N2										B/Yamagata
		First Nations		non-Indigenous			First Nations		non-Indigenous			First Nations		non-Indigenous			First Nations		non-Indigenous					First Nations				non-Indigenous						First Nations				non-Indigenous						First Nations				non-Indigenous
		T0	T2	T0	T2		T0	T2	T0	T2		T0	T2	T0	T2		T0	T2	T0	T2				No comorbidities		Comorbidities		No comorbidities		Comorbidities				No comorbidities		Comorbidities		No comorbidities		Comorbidities				No comorbidities		Comorbidities		No comorbidities
		40	160	80	80		10	320	10	40		80	160	20	40		10	80	20	40				T0	T2	T0	T2	T0	T2	T0	T2			T0	T2	T0	T2	T0	T2	T0	T2			T0	T2	T0	T2	T0	T2
		5	80	40	40		40	160	20	20		160	160	320	320		40	160	40	40				80	80	40	160	160	160	80	80			20	20	10	320	80	160	10	40			160	160	80	160	40	160
		20	2560	5	20		160	640	40	80		80	1280	320	320		80	320	40	160				10	320	5	80	80	160	40	40			40	640	40	160	5	80	20	20			40	1280	160	160	320	160
		320	320	5	2560		80	2560	40	80		80	160	40	160		40	80	20	40				80	640	20	2560	80	80	5	20			10	40	160	640	40	320	40	80			40	80	80	1280	20	80
		160	640	5	5		5	160	40	40		80	320	80	80		80	1280	80	80				20	80	320	320	10	40	5	2560			160	640	80	2560	5	40	40	80			40	80	80	160	20	80
		80	320	20	40		5	320	40	80		10	80	160	160		10	160	160	320				80	80	160	640	5	5	5	5			10	320	5	160	5	20	40	40			320	320	80	320	160	80
		80	160	40	80		10	640	40	80		160	320	80	80		80	320	320	320				20	80	80	320	5	5	20	40			5	320	5	320	10	40	40	80			20	320	10	80	160	160
		320	640	80	160		10	40	640	640		80	160	160	160		40	80	80	80				20	80	80	160	320	160	40	80			5	320	10	640	10	20	40	80			80	80	160	320	320	160
		320	2560	80	320		320	1280	160	320		40	160	320	320		40	160	80	80				80	160	320	640	5	5	80	160			80	160	10	40	20	80	640	640			160	160	80	160	320	320
		20	320	20	80		5	80	40	1280		40	80	80	160		40	80	40	320				5	5120	320	2560	80	80	80	320			10	160	320	1280	40	80	160	320			40	640	40	160	320	320
		80	640	40	160		20	1280	40	40		80	640	80	40		80	640	40	40				20	20	20	320	160	640	20	80			40	80	5	80	5	160	40	1280			160	160	40	80	5	80
		160	320	5	80		10	160	20	40		160	640	80	160		20	40	160	320				320	320	80	640	160	160	40	160			40	80	20	1280	40	80	40	40			320	320	80	640	80	80
		20	640	80	80		10	160	20	20		320	640	80	80		40	160	80	80				80	320	160	320	160	320	5	80			40	40	10	160	40	80	20	40			80	80	160	640	80	160
		40	40	20	1280		40	320	80	2560		160	160	40	160		80	80	80	320				10	20	20	640	10	20	80	80			160	40	10	160	40	20	20	20			160	160	320	640	80	80
		320	1280	80	80		40	640	40	40		80	320	640	320		80	80	160	160				20	20	40	40	40	320	20	1280			160	320	40	320	10	40	80	2560			160	320	160	160	320	320
		5	5	5	5		10	10	10	10		1280	1280	40	40		160	160	40	20				5	80	320	1280	5	160	80	80			20	40	40	640	10	10	40	40			40	160	80	320	320	320
		20	40	5	80		10	20	20	40		2560	2560	5	40		160	160	20	40				40	640	5	5	40	160	5	5			40	160	10	10	20	160	10	10			160	320	1280	1280	640	640
		80	160	10	40		10	320	20	80		640	5120	160	320		40	320	20	80				10	40	20	40	5	80	5	80			20	40	10	20	20	160	20	40			160	160	2560	2560	160	160
		5	5	5	5		20	40	5	40		80	80	5	5		40	20	640	640				10	40	80	160	10	80	10	40			20	20	10	320	20	80	20	80			80	80	640	5120	160	160
		20	40	160	160		40	80	80	160		80	80	40	160		80	40	10	40				40	160	5	5	20	80	5	5			20	40	20	40	10	40	5	40			160	320	80	80	160	320
		160	160	80	160		320	320	5	80		80	80	320	160		80	80	80	80				5	5	20	40	5	20					10	20	40	80	40	160					10	20	80	80	80	160
		10	40	80	80		40	160	40	320		80	80	20	80		80	80	10	40				5	5	160	160	20	20					20	20	320	320	5	10					80	80	80	80	160	160
		80	40	10	40		640	320	5	40		1280	320	20	80		640	320	40	80				20	80	10	40	80	160					80	160	40	160	10	40					160	640	80	80	160	320
		80	1280	5	5		80	320	5	20		80	320	160	80		160	1280	80	160				160	160	80	40	80	80					20	40	640	320	10	40					20	160	1280	320	320	320
		320	640	5	5		40	80	10	40		320	640	160	160		160	320	80	80				20	20	80	1280	10	20					40	80	80	320	160	320					40	160	80	320	20	40
		40	80	320	160		160	160	10	20		160	160	320	160		160	40	20	40				40	80	320	640	10	80					20	40	40	80	160	80					320	320	320	640	40	40
		5	40	5	5		80	160	20	80		320	320	320	320		1280	640	5	160				5	5	40	80	20	10					5	10	160	160	20	10					5	40	160	160	160	160
		40	320	80	80		160	160	40	80		160	160	320	320		40	80	40	40				5	5	5	40	5	5					10	20	80	160	5	20					160	160	320	320	160	80
		10	10	160	640		10	640	5	160		40	40	5	80		80	80	10	40				40	1280	40	320	5	10					640	1280	160	160	10	80					20	640	160	160	160	160
		10	640	160	160		20	80	40	80		40	160	80	80		320	320	10	5				80	80	10	10	5	640					20	40	10	640	20	80					320	320	40	40	40	1280
		5	640	160	320		10	80	40	80		80	160	80	160		20	160	40	80				40	640	10	640	10	160					160	320	20	80	40	320					40	80	40	160	80	80
		5	5	10	20		160	160	40	20		160	320	80	80		160	160	40	40				5	5	5	640	5	80					40	80	10	80	40	160					5	5	80	160	80	40
		5	5	40	320		160	320	10	40		320	160	320	320		160	160	160	320						5	5	5	160							160	160	20	80							160	320	80	80
		40	320	5	160		20	320	10	10		160	640	320	320		80	320	40	40						5	5	10	1280							160	320	40	640							320	160	640	1280
		20	640	40	160		160	320	20	160		80	160	640	640		80	320	40	160						40	320	5	5							20	320	5	20							160	640	5	5
		10	40	5	80		160	320	20	160		80	80	160	160		160	160	80	80						20	640	5	5							160	320	20	20							80	160	80	40
		40	160	10	80		160	320	20	80		320	320	160	160		40	160	40	40						10	40	5	5							160	320	640	640							80	80	5	5
		80	320	20	80		80	160	10	40		320	320	160	320		80	160	40	160						40	160	40	160							160	320	320	640							320	320	80	80
		80	160	5	20		40	160	40	160		40	40	80	160		80	80	80	160						80	320	80	640							80	160	80	640							320	320	160	320
		20	160	20	20		5120	2560	5	10		40	80	160	160		80	160	10	160						80	160	5	40							40	160	20	40							40	40	160	160
		5	10	80	160		20	20	10	40		80	80	160	320		40	40	10	160						20	160	160	160							5120	2560	80	80							40	80	320	160
		40	160	80	80		20	80	10	40		160	160	320	320		80	160	160	80						5	10	5	80							20	20	20	160							80	80	80	80
		5	5	10	20		10	20	160	320		40	40	20	40		20	40	10	80						40	160	5	20							20	80	10	20							160	160	80	40
		40	80	10	80		20	160	160	80		640	640	40	40		5120	2560	40	80						5	5	5	5							10	20	20	20							40	40	80	80
		5	5	20	10		80	160	20	10		80	80	160	160		20	40	320	320						40	80	20	320							20	160	40	640							640	640	320	640
		5	10	5	5		40	80	5	20		80	80	160	80		40	40	160	80						5	5	80	160							80	160	20	10							80	80	320	320
		80	160	5	10		160	160	10	80		5	5	160	160		160	160	320	320						5	10	5	80							40	80	20	80							80	80	160	320
		20	40	5	640		10	10	20	80		160	160	40	1280		10	10	40	160						80	160	5	40							160	160	5	320							5	5	320	320
		160	160	10	160		5	20	40	320		80	80	80	80		20	40	80	320						20	40	5	5							10	10	20	80							160	160	40	80
		80	160	5	80		40	80	40	160		80	40	80	40		80	40	80	640						160	160	20	40							5	20	40	160							80	80	160	320
		160	2560	5	160		20	20	20	80		1280	1280	80	80		640	640	160	1280						80	160	5	5							40	80	40	80							80	40	80	160
		20	40	10	1280		20	40	40	640		320	320	640	1280		160	320	80	320						160	2560	5	20							20	20	5	20							1280	1280	40	80
		80	80	5	5		10	10	5	20		160	160	5	5		80	80	80	160						20	40	5	5							20	40	5	80							320	320	640	640
		10	40	5	5		40	80	20	20		320	320	80	40		160	320	160	160						80	80	5	5							10	10	5	10							160	160	320	320
		5	5	5	5		10	40	640	640		40	40	5	5		20	20	80	80						10	40	5	20							40	80	20	80							320	320	40	80
		5	5	40	160		10	40	320	640		5	5	80	80		20	40	160	320						5	5	5	5							10	40	10	20							40	40	5	5
		5	5	80	640		20	20	80	640		40	80	160	320		160	160	320	640						5	5	5	5							10	40	5	20							5	5	5	5
		40	80	5	40		20	40	20	40		160	160	160	160		160	160	160	320						5	5	5	5							20	20	40	80							40	80	5	5
		80	640	160	160		40	40	80	80		640	640	320	160		640	640	320	320						40	80	10	20							20	40	20	20							160	160	40	40
		5	5	5	80		20	20	20	160		80	320	80	80		80	320	160	320						80	640	20	40							40	40	10	40							640	640	80	80
		5	20	5	20		5	40	10	20		40	80	80	40		40	80	80	320						5	5	5	5							20	20	5	80							80	320	5	160
		10	80	5	5		160	160	20	20		320	320	80	80		320	160	40	80						5	20	5	5							5	40	5	320							40	80	5	160
		10	20	20	320		20	160	40	640		40	80	320	640		20	80	160	320						10	80	5	40							160	160	5	80							320	320	320	2560
		5	5	80	160		80	1280	20	10		40	160	320	320		160	320	40	80						10	20	80	160							20	160	5	40							40	80	80	160
		80	160	5	80		80	80	20	80		160	160	160	320		160	160	160	320						5	5	5	5							80	1280	5	160							40	160	320	320
		320	320	5	40		160	160	5	320		160	160	320	320		160	80	10	40						80	160	5	5							80	80	5	320							160	160	640	640
		80	160	5	5		80	160	20	80		80	160	40	80		80	160	10	160						320	320	10	10							160	160	10	40							160	160	160	160
		80	160	20	40		20	80	40	160		10	20	160	320		20	40	80	320						80	160	5	80							80	160	5	20							80	160	5	320
		5	320	5	5		5	20	40	80		320	320	80	160		10	640	10	20						80	160	5	5							20	80	10	10							10	20	5	5
		5	640	5	20		40	80	5	20		80	40	40	80		40	40	40	80						5	320	5	5							5	20	10	40							320	320	80	80
		5	5	5	5		10	10	5	80		320	320	640	640		640	640	40	320						5	640	5	5							40	80	5	10							80	40	80	160
		40	80	5	5		10	20	5	10		320	320	320	320		320	320	640	320						5	5	160	160							10	10	10	20							320	320	160	320
		80	160	5	20		5	10	20	80		40	40	40	80		40	40	20	40						40	80	40	80							10	20	5	10							320	320	320	320
		5	5	5	5		5	10	10	20		320	320	5	5		20	40	5	80						80	160	5	5							5	10	5	80							40	40	80	80
		320	320	5	5		40	40	5	20		320	320	5	5		320	320	5	40						5	5	5	5							5	10	40	40							320	320	160	160
		5	5	5	5		40	40	40	80		5	5	5	5		80	80	10	40						320	320	40	80							40	40	10	40							320	320	320	320
		80	80	10	20		40	20	20	20		640	320	40	40		320	320	10	20						5	5	5	5							40	40	5	20							5	5	5	5
		5	5	20	40		80	80	10	40		5	5	80	80		20	40	80	160						80	80	20	20							40	20	5	80							640	320	640	640
		40	40	5	5		40	80	5	80		20	40	5	160		40	80	10	80						5	5	5	5							80	80	40	80							5	5	20	40
		5	5	5	5		10	80	5	320		20	20	5	160		10	20	20	80						40	40	5	40							40	80	80	80							20	40	160	160
		320	160	5	40		80	80	5	80		80	80	320	2560		80	80	40	2560						5	5	5	5							10	80	10	40							20	20	5	40
		20	40	80	160		5	5	5	40		5	5	80	160		10	10	10	20						320	160	5	40							80	80	5	40							80	80	5	80
		5	5	5	5		40	80	5	160		5	80	320	320		160	320	20	40						20	40	5	5							5	5	40	80							5	5	5	5
		5	5	5	5		160	320	5	320		80	160	640	640		40	40	5	5						5	5	20	80							40	80	20	80							5	80	320	320
		40	80	10	10		20	80	10	40		80	160	160	160		80	160	10	10						5	5	5	5							160	320	10	160							80	160	5	80
		20	40	5	80		40	80	5	20		40	40	5	320		80	80	5	320						40	80	5	80							20	80	40	80							80	160	40	5
		40	320	5	5		10	80	10	10		160	320	5	5		160	320	40	20						20	40	5	640							40	80	40	320							40	40	80	320
		160	160	5	5		320	640	10	40		640	1280	80	80		640	640	5	40						40	320	10	80							10	80	5	5							160	320	40	80
		160	320	5	5		40	160	5	10		40	320	80	160		40	320	20	40						160	160	5	10							320	640	40	80							640	1280	20	40
		320	320	160	160		320	320	10	20		1280	2560	160	320		640	640	40	320						160	320	20	640							40	160	10	320							40	320	40	80
		20	160	40	80		5	640	5	10		160	320	320	320		320	320	10	20						320	320	20	320							320	320	10	1280							1280	2560	80	160
		320	80	5	5		10	320	5	80		160	80	80	80		80	80	40	80						20	160	160	160							5	640	5	20							160	320	320	640
		160	320	5	5		160	320	40	40		320	320	160	160		160	160	40	80						320	80	80	160							10	320	5	20							160	80	160	320
		40	80	40	80		10	80	10	40		5	5	320	320		80	80	40	80						160	320	160	160							160	320	10	80							320	320	40	160
		40	80	5	5		5	40	5	20		80	80	5	5		160	160	10	40						40	80	80	160							10	80	40	40							5	5	320	320
		640	320	20	20		160	80	5	80		160	80	640	640		80	40	160	320						40	80	10	20							5	40	10	10							80	80	80	80
		160	80	5	5		160	160	40	80		80	80	20	40		40	80	80	160						640	320	5	640							160	80	5	640							160	80	320	1280
		40	40	5	40		10	80	80	80		160	160	160	160		40	40	160	160						160	80	80	160							160	160	20	80							80	80	10	320
		80	80	5	5		20	20	10	40		160	160	5	40		80	80	5	10						40	40	20	1280							10	80	5	20							160	160	5	40
		10	5120	5	40		10	160	5	40		80	160	5	80		80	320	10	80						80	80	10	320							20	20	5	5							160	160	1280	2560
		640	320	5	5		640	640	40	80		1280	1280	5	5		320	320	20	160						10	5120	160	320							10	160	10	40							80	160	160	640
		20	320	20	80		80	160	20	80		160	320	320	320		40	40	80	1280						640	320	80	640							640	640	10	160							1280	1280	160	320
		160	160	5	5		320	320	10	160		640	1280	5	80		40	160	5	320						20	320	640	640							80	160	5	80							160	320	160	160
		1280	1280	5	80		320	320	40	80		40	160	40	5		40	160	20	320						160	160	160	160							320	320	40	160							640	1280	320	320
		20	10	5	640		5	10	40	320		40	20	80	320		40	20	5	80						1280	1280	160	160							320	320	20	320							40	160	320	320
		5	10	10	80		10	10	5	5		5	5	40	80		40	40	40	80						20	10	640	640							5	10	80	640							40	20	160	640
		80	80	5	10		20	20	40	80		160	160	20	40		80	80	20	80						5	10	160	160							10	10	80	160							5	5	160	160
		10	320	20	640		40	640	10	320		40	1280	40	80		20	640	5	20								640	640									10	640									320	640
		80	640	20	320		10	40	10	1280		40	80	80	160		40	80	10	80								10	320									160	1280									160	160
		20	80	160	160		160	640	5	20		40	80	320	640		20	40	10	40								80	640									40	320									320	640
		80	80	80	160		10	320	5	20		320	320	160	320		80	80	40	80								320	640									80	320									320	640
		20	80	160	160		5	320	10	80		20	320	40	160		20	160	5	40								5	80									20	80									10	640
		20	80	80	160		5	320	40	40		80	80	320	320		10	40	20	80								40	80									40	40									320	320
		80	160	10	20		80	160	10	10		160	160	80	80		320	320	40	40								10	320									20	1280									160	1280
		5	5120	5	640		10	160	5	640		40	640	320	1280		40	320	40	320								10	40									40	40									320	320
		20	20	80	160		40	80	20	80		160	160	10	320		40	80	40	80								10	40									40	40									20	20
		320	320	20	1280		40	80	5	20		320	320	5	40		20	320	10	80								5	10									20	20									160	160
		80	320	10	320		40	40	5	5		80	80	1280	2560		80	80	10	320								5	10									20	20									160	160
		10	20	160	320		160	40	10	40		160	160	160	640		40	40	5	40
		20	20	80	640		160	320	10	160		160	320	160	320		640	1280	10	40
		5	80	640	640		20	40	5	80		40	160	160	160		20	80	5	10
		40	640	160	160		40	160	40	160		160	320	320	320		40	80	20	40
		10	40	160	160		20	40	20	320		160	160	320	320		40	160	5	5
		10	40	640	640		20	20	80	640		80	80	160	640		40	40	10	160
		40	160	160	160		20	40	80	160		160	320	160	160		320	320	160	320
		5	5	640	640		10	20	10	640		10	20	320	640		5	5	5	10
		5	5	10	320		20	20	160	1280		80	80	160	160		80	80	20	20
		20	80	80	640		80	160	40	320		160	640	320	640		20	320	5	80
		160	160	320	640		20	40	80	320		20	160	320	640		10	80	80	160
		20	20	5	80		40	80	20	80		40	160	10	640		80	320	5	80
		40	80	40	80		20	40	40	40		320	320	320	320		5	40	5	5
		5	5	10	320		5	10	20	1280		5	40	160	1280		20	20	160	1280
		5	5	10	40		10	20	40	40		160	160	320	320		160	160	10	20
		40	1280	10	40		640	1280	40	40		20	640	20	20		20	80	5	20
		80	80	5	10		20	40	20	20		320	320	160	160		40	20	5	5
		40	640	5	10		160	320	20	20		40	80	160	160		20	80	40	80
		5	5				40	80				5	5				40	40
[truncated: 59 more columns]

## Sheet: Figure 4
	Figure 4c	H1N1 HAI Growth Kinetics - First Nations vs non-Indigenous
			FirstNations1	FirstNations2	FirstNations3	FirstNations4	FirstNations5	FirstNations6	FirstNations7	FirstNations8	FirstNations9	FirstNations10	FirstNations11	FirstNations12	FirstNations13	FirstNations14	FirstNations15	FirstNations16	FirstNations17	FirstNations18	FirstNations19	FirstNations20	FirstNations21	FirstNations22	FirstNations23	FirstNations24	FirstNations25	FirstNations26	FirstNations27	FirstNations28	FirstNations29	FirstNations30	FirstNations31	FirstNations32	FirstNations33	FirstNations34	FirstNations35	FirstNations36	FirstNations37	FirstNations38	FirstNations39	FirstNations40	FirstNations41	FirstNations42	FirstNations43	FirstNations44	FirstNations45	FirstNations46	FirstNations47
		0	320
		56	320
		0		80
		54		320
		0			80
		49			160
		0				320
		49				640
		0					40
		63					40
		0						20
		63						40
		0							80
		28							160
		0								5
		63								5
		0									5
		48									5
		0										5
		48										80
		0											80
		41											160
		0												5
		91												5
		0													10
		38													40
		0														80
		42														40
		0															80
		51															1280
		0																40
		42																80
		0																	5
		42																	40
		0																		5
		51																		640
		0																			5
		63																			5
		0																				20
		49																				640
		0																					5
		42																					2560
		0																						80
		37																						160
		0																							80
		35																							320
		0																								40
		60																								160
		0																									5
		83																									5
		0																										5
		83																										5
		0																											80
		53																											80
		0																												5
		65																												20
		0																													5
		49																													5
		0																														5
		49																														5
		0																															5
		63																															5
		0																																5
		49																																5
		0																																	10
		50																																	20
		0																																		5
		99																																		5
		0																																			5
		48																																			40
		0																																				80
		48																																				160
		0																																					5
		62																																					5
		0																																						5
		49																																						5
		0																																							5
		70																																							80
		0																																								5
		62																																								5
		0																																									5
		64																																									5
		0																																										5
		58																																										5
		0																																											5
		110																																											40
		0																																												40
		35																																												320
		0																																													20
		35																																													160
		0																																														160
		63																																														320
		0																																															40
		40																																															80
		0
		63
		0
		70
		0
		77
		H3N2 HAI Growth Kinetics - First Nations vs non-Indigenous
			FirstNations1	FirstNations2	FirstNations3	FirstNations4	FirstNations5	FirstNations6	FirstNations7	FirstNations8	FirstNations9	FirstNations10	FirstNations11	FirstNations12	FirstNations13	FirstNations14	FirstNations15	FirstNations16	FirstNations17	FirstNations18	FirstNations19	FirstNations20	FirstNations21	FirstNations22	FirstNations23	FirstNations24	FirstNations25	FirstNations26	FirstNations27	FirstNations28	FirstNations29	FirstNations30	FirstNations31	FirstNations32	FirstNations33	FirstNations34	FirstNations35	FirstNations36	FirstNations37	FirstNations38	FirstNations39	FirstNations40	FirstNations41	FirstNations42	FirstNations43	FirstNations44	FirstNations45	FirstNations46	FirstNations47
		0	20
		56	1280
		0		10
		54		160
		0			40
		49			320
		0				10
		49				20
		0					160
		63					320
		0						5
		63						20
		0							80
		28							160
		0								5
		63								40
		0									10
		48									80
		0										40
		48										80
		0											5
		41											320
		0												5
		91												80
		0													10
		38													80
		0														20
		42														40
		0															160
		51															160
		0																20
		42																20
		0																	40
		42																	40
		0																		40
		51																		80
		0																			10
		63																			10
		0																				40
		49																				80
		0																					10
		42																					80
		0																						10
		37																						640
		0																							10
		35																							320
		0																								10
		60																								20
		0																									640
		83																									320
		0																										160
		83																										160
		0																											320
		53																											640
		0																												5120
		65																												2560
		0																													40
		49																													40
		0																														40
		49																														20
		0																															40
		63																															160
		0																																320
		49																																320
		0																																	40
		50																																	80
		0																																		80
		99																																		2560
		0																																			10
		48																																			40
		0																																				160
		48																																				320
		0																																					20
		62																																					320
		0																																						160
		49																																						320
		0																																							10
		70																																							40
		0																																								320
		62																																								1280
		0																																									80
		64																																									320
		0																																										40
		58																																										80
		0																																											20
		110																																											20
		0																																												40
		35																																												160
		0																																													20
		35																																													20
		0																																														20
		63																																														40
		0																																															5
		40																																															10
		0
		63
		0
		70
		0
		77
		B/Yam HAI Growth Kinetics - First Nations vs non-Indigenous
			FirstNations1	FirstNations2	FirstNations3	FirstNations4	FirstNations5	FirstNations6	FirstNations7	FirstNations8	FirstNations9	FirstNations10	FirstNations11	FirstNations12	FirstNations13	FirstNations14	FirstNations15	FirstNations16	FirstNations17	FirstNations18	FirstNations19	FirstNations20	FirstNations21	FirstNations22	FirstNations23	FirstNations24	FirstNations25	FirstNations26	FirstNations27	FirstNations28	FirstNations29	FirstNations30	FirstNations31	FirstNations32	FirstNations33	FirstNations34	FirstNations35	FirstNations36	FirstNations37	FirstNations38	FirstNations39	FirstNations40	FirstNations41	FirstNations42	FirstNations43	FirstNations44	FirstNations45	FirstNations46	FirstNations47
		0	80
		56	640
		0		160
		54		640
		0			160
		49			160
		0				2560
		49				2560
		0					320
		63					160
		0						80
		63						80
		0							320
		28							320
		0								80
		63								80
		0									160
		48									160
		0										20
		48										40
		0											10
		41											80
		0												40
		91												80
		0													80
		38													160
		0														320
		42														320
		0															160
		51															320
		0																80
		42																320
		0																	5
		42																	5
		0																		80
		51																		80
		0																			5
		63																			5
		0																				320
		49																				320
		0																					5
		42																					5
		0																						160
		37																						320
		0																							640
		35																							5120
		0																								320
		60																								320
		0																									1280
		83																									320
		0																										160
		83																										160
		0																											640
		53																											1280
		0																												40
		65																												80
		0																													640
		49																													640
		0																														640
		49																														320
		0																															40
		63																															320
		0																																1280
		49																																2560
		0																																	80
		50																																	40
		0																																		80
		99																																		160
		0																																			80
		48																																			160
		0																																				80
		48																																				160
		0																																					160
		62																																					640
		0																																						320
		49																																						320
		0																																							40
		70																																							40
		0																																								40
		62																																								160
		0																																									80
		64																																									320
		0																																										80
		58																																										40
		0																																											1280
		110																																											1280
		0																																												80
		35																																												80
		0																																													80
		35																																													80
		0																																														160
		63																																														160
		0																																															320
		40																																															320
		0
		63
		0
		70
		0
		77
		B/Vic HAI Growth Kinetics - First Nations vs non-Indigenous
			FirstNations1	FirstNations2	FirstNations3	FirstNations4	FirstNations5	FirstNations6	FirstNations7	FirstNations8	FirstNations9	FirstNations10	FirstNations11	FirstNations12	FirstNations13	FirstNations14	FirstNations15	FirstNations16	FirstNations17	FirstNations18	FirstNations19	FirstNations20	FirstNations21	FirstNations22	FirstNations23	FirstNations24	FirstNations25	FirstNations26	FirstNations27	FirstNations28	FirstNations29	FirstNations30	FirstNations31	FirstNations32	FirstNations33	FirstNations34	FirstNations35	FirstNations36	FirstNations37	FirstNations38	FirstNations39	FirstNations40	FirstNations41	FirstNations42	FirstNations43	FirstNations44	FirstNations45	FirstNations46	FirstNations47
		0	80
		56	640
		0		20
		54		40
		0			80
		49			80
		0				160
		49				160
		0					160
		63					160
		0						20
		63						40
		0							1280
		28							640
		0								160
		63								160
		0									40
		48									40
		0										40
		48										80
		0											10
		41											160
		0												40
		91												80
		0													20
		38													160
		0														160
		42														320
		0															160
		51															160
		0																80
		42																320
		0																	80
		42																	80
		0																		40
		51																		40
		0																			40
		63																			40
		0																				160
		49																				320
		0																					80
		42																					80
		0																						80
		37																						320
		0																							40
		35																							320
		0																								320
		60																								320
		0																									640
		83																									320
		0																										160
		83																										40
		0																											640
		53																											640
		0																												80
		65																												160
		0																													640
		49																													640
		0																														320
		49																														320
		0																															40
		63																															320
		0																																640
		49																																640
		0																																	80
		50																																	40
		0																																		40
		99																																		80
		0																																			40
		48																																			80
		0																																				80
		48																																				320
		0																																					80
		62																																					320
		0																																						160
		49																																						160
		0																																							20
		70																																							20
		0																																								40
		62																																								160
		0																																									160
		64																																									1280
		0																																										40
		58																																										40
		0																																											640
		110																																											640
		0																																												80
		35																																												80
		0																																													40
		35																																													40
		0																																														160
		63																																														160
		0																																															20
		40																																															40
		0
		63
		0
		70
		0
		77
		H1N1 HAI Decay Kinetics - First Nations vs non-Indigenous
			FirstNations1	FirstNations2	FirstNations3	FirstNations4	FirstNations5	FirstNations6	FirstNations7	FirstNations8	FirstNations9	FirstNations10	FirstNations11	FirstNations12	FirstNations13	FirstNations14	FirstNations15	FirstNations16	FirstNations17	FirstNations18	FirstNations19	FirstNations20	FirstNations21	FirstNations22	FirstNations23	FirstNations24	FirstNations25	FirstNations26	FirstNations27	FirstNations28	FirstNations29	FirstNations30	FirstNations31	FirstNations32	FirstNations33	FirstNations34	FirstNations35	FirstNations36	FirstNations37	FirstNations38	FirstNations39	FirstNations40	FirstNations41	FirstNations42	FirstNations43	FirstNations44	FirstNations45	FirstNations46	FirstNations47
		56	320
		280	160
		54		320
		278		80
		49			160
		273			40
		49				640
		273				160
		63					40
		278					5
		63						40
		217						5
		28							160
		217							40
		63								5
		226								5
		48									5
		225									5
		48										80
		266										5
		41											160
		265											80
		91												5
		224												5
		38													40
		203													10
		42														40
		217														80
		51															1280
		198															640
		42																80
		203																80
		42																	40
		203																	5
		51																		640
		240																		5
		63																			5
		210																			5
		49																				640
		259																				160
		42																					2560
		210																					2560
		37																						160
		200																						320
		35																							320
		231																							5
		60																								160
		219																								40
		83																									5
		203																									5
		83																										5
		203																										5
		53																											80
		273																											20
		65																												20
		226																												10
		49																													5
		226																													5
		49																														5
		226																														5
		63																															5
		226																															5
		49																																5
		232																																5
		50																																	20
		232																																	5
		99																																		5
		231																																		5
		48																																			40
		225																																			5
		48																																				160
		225																																				40
		62																																					5
		224																																					5
		49																																						5
		224																																						5
		70																																							80
		224																																							10
		62																																								5
		223																																								10
		64																																									5
		233																																									5
		58																																										5
		233																																										5
		110																																											40
		203																																											20
		35																																												320
		196																																												20
		35																																													160
		196																																													20
		63																																														320
		196																																														160
		40																																															80
		196																																															20
		63
		210
		70
		190
		77
		286
		H3N2 HAI Decay Kinetics - First Nations vs non-Indigenous
			FirstNations1	FirstNations2	FirstNations3	FirstNations4	FirstNations5	FirstNations6	FirstNations7	FirstNations8	FirstNations9	FirstNations10	FirstNations11	FirstNations12	FirstNations13	FirstNations14	FirstNations15	FirstNations16	FirstNations17	FirstNations18	FirstNations19	FirstNations20	FirstNations21	FirstNations22	FirstNations23	FirstNations24	FirstNations25	FirstNations26	FirstNations27	FirstNations28	FirstNations29	FirstNations30	FirstNations31	FirstNations32	FirstNations33	FirstNations34	FirstNations35	FirstNations36	FirstNations37	FirstNations38	FirstNations39	FirstNations40	FirstNations41	FirstNations42	FirstNations43	FirstNations44	FirstNations45	FirstNations46	FirstNations47
		56	1280
		280	80
		54		160
		278		40
		49			320
		273			5
		49				20
		273				5
		63					320
		278					320
		63						20
		217						20
		28							160
		217							80
		63								40
		226								10
		48									80
		225									40
		48										80
		266										20
		41											320
		265											160
		91												80
		224												5
		38													80
		203													20
		42														40
		217														10
		51															160
		198															160
		42																20
		203																5
		42																	40
		203																	160
		51																		80
		240																		20
		63																			10
		210																			20
		49																				80
		259																				320
		42																					80
		210																					10
		37																						640
		200																						160
		35																							320
		231																							20
		60																								20
		219																								10
		83																									320
		203																									640
		83																										160
		203																										80
		53																											640
		273																											80
		65																												2560
		226																												1280
		49																													40
		226																													10
		49																														20
		226																														20
		63																															160
		226																															40
		49																																320
		232																																80
		50																																	80
		232																																	40
		99																																		2560
		231																																		640
		48																																			40
		225																																			10
		48																																				320
		225																																				320
		62																																					320
		224																																					160
		49																																						320
		224																																						160
		70																																							40
		224																																							160
		62																																								1280
		223																																								320
		64																																									320
		233																																									160
		58																																										80
		233																																										40
		110																																											20
		203																																											20
		35																																												160
		196																																												80
		35																																													20
		196																																													20
		63																																														40
		196																																														5
		40																																															10
		196																																															10
		63
		210
		70
		190
		77
		286
		B/Yam HAI Decay Kinetics - First Nations vs non-Indigenous
			FirstNations1	FirstNations2	FirstNations3	FirstNations4	FirstNations5	FirstNations6	FirstNations7	FirstNations8	FirstNations9	FirstNations10	FirstNations11	FirstNations12	FirstNations13	FirstNations14	FirstNations15	FirstNations16	FirstNations17	FirstNations18	FirstNations19	FirstNations20	FirstNations21	FirstNations22	FirstNations23	FirstNations24	FirstNations25	FirstNations26	FirstNations27	FirstNations28	FirstNations29	FirstNations30	FirstNations31	FirstNations32	FirstNations33	FirstNations34	FirstNations35	FirstNations36	FirstNations37	FirstNations38	FirstNations39	FirstNations40	FirstNations41	FirstNations42	FirstNations43	FirstNations44	FirstNations45	FirstNations46	FirstNations47
		56	640
		280	5
		54		640
		278		160
		49			160
		273			5
		49				2560
		273				1280
		63					160
		278					320
		63						80
		217						320
		28							320
		217							160
		63								80
		226								80
		48									160
		225									80
		48										40
		266										160
		41											80
		265											5
		91												80
		224												5
		38													160
		203													5
		42														320
		217														320
		51															320
		198															320
		42																320
		203																160
		42																	5
		203																	5
		51																		80
		240																		80
		63																			5
		210																			40
		49																				320
		259																				5
		42																					5
		210																					80
		37																						320
		200																						160
		35																							5120
		231																							640
		60																								320
		219																								160
		83																									320
		203																									1280
		83																										160
		203																										160
		53																											1280
		273																											160
		65																												80
		226																												40
		49																													640
		226																													320
		49																														320
		226																														160
		63																															320
		226																															80
		49																																2560
		232																																320
		50																																	40
		232																																	5
		99																																		160
		231																																		80
		48																																			160
		225																																			160
		48																																				160
		225																																				80
		62																																					640
		224																																					640
		49																																						320
		224																																						320
		70																																							40
		224																																							160
		62																																								160
		223																																								5
		64																																									320
		233																																									80
		58																																										40
		233																																										5
		110																																											1280
		203																																											2560
		35																																												80
		196																																												80
		35																																													80
		196																																													40
		63																																														160
		196																																														80
		40																																															320
		196																																															320
		63
		210
		70
		190
		77
		286
		B/Vic HAI Decay Kinetics - First Nations vs non-Indigenous
			FirstNations1	FirstNations2	FirstNations3	FirstNations4	FirstNations5	FirstNations6	FirstNations7	FirstNations8	FirstNations9	FirstNations10	FirstNations11	FirstNations12	FirstNations13	FirstNations14	FirstNations15	FirstNations16	FirstNations17	FirstNations18	FirstNations19	FirstNations20	FirstNations21	FirstNations22	FirstNations23	FirstNations24	FirstNations25	FirstNations26	FirstNations27	FirstNations28	FirstNations29	FirstNations30	FirstNations31	FirstNations32	FirstNations33	FirstNations34	FirstNations35	FirstNations36	FirstNations37	FirstNations38	FirstNations39	FirstNations40	FirstNations41	FirstNations42	FirstNations43	FirstNations44	FirstNations45	FirstNations46	FirstNations47
		56	640
		280	160
		54		40
		278		20
		49			80
		273			320
		49				160
		273				160
		63					160
		278					160
		63						40
		217						320
		28							640
		217							320
		63								160
		226								160
		48									40
		225									40
		48										80
		266										160
		41											160
		265											40
		91												80
		224												40
		38													160
		203													20
		42														320
		217														640
		51															160
		198															160
		42																320
		203																80
		42																	80
		203																	80
		51																		40
		240																		20
		63																			40
		210																			40
		49																				320
		259																				160
		42																					80
		210																					160
		37																						320
		200																						640
		35																							320
		231																							1280
		60																								320
		219																								160
		83																									320
		203																									640
		83																										40
		203																										80
		53																											640
		273																											160
		65																												160
		226																												80
		49																													640
		226																													40
		49																														320
		226																														160
		63																															320
		226																															80
		49																																640
		232																																160
		50																																	40
		232																																	40
		99																																		80
		231																																		80
		48																																			80
		225																																			40
		48																																				320
		225																																				160
		62																																					320
		224																																					320
		49																																						160
		224																																						160
		70																																							20
		224																																							320
		62																																								160
		223																																								320
		64																																									1280
		233																																									640
		58																																										40
		233																																										40
		110																																											640
		203																																											320
		35																																												80
		196																																												40
		35																																													40
		196																																													320
		63																																														160
		196																																														40
		40																																															40
		196																																															40
		63
		210
		70
		190
		77
		286
		H1N1 HAI Growth Kinetics - Comorbidity vs No Comorbidity
			Comorbidity1	Comorbidity2	Comorbidity3	Comorbidity4	Comorbidity5	Comorbidity6	Comorbidity7	Comorbidity8	Comorbidity9	Comorbidity10	Comorbidity11	Comorbidity12	Comorbidity13	Comorbidity14	Comorbidity15	Comorbidity16	Comorbidity17	Comorbidity18	Comorbidity19	Comorbidity20	Comorbidity21	Comorbidity22	Comorbidity23	Comorbidity24	Comorbidity25	Comorbidity26	Comorbidity27	Comorbidity28	Comorbidity29	Comorbidity30	Comorbidity31	Comorbidity32	Comorbidity33	Comorbidity34	Comorbidity35	Comorbidity36	Comorbidity37	Comorbidity38	Comorbidity39	Comorbidity40	Comorbidity41	Comorbidity42	Comorbidity43	Comorbidity44	Comorbidity45	Comorbidity46	Comorbidity47
		0	320
		56	320
		0		80
		54		320
		0			80
		49			160
		0				320
		49				640
		0					40
		63					40
		0						20
		63						40
		0							80
		28							160
		0								5
		83								5
		0									5
		63									5
		0										5
		48										5
		0											160
		83											160
		0												5
		48												80
		0													80
		41													160
		0														5
		91														5
		0															10
		38															40
		0																80
		42																40
		0																	80
		51																	1280
		0																		40
		42																		80
		0																			5
		42																			40
		0																				5
		51																				640
		0																					5
		63																					5
		0																						20
		49																						640
		0																							5
		42																							2560
		0																								20
		35																								40
		0																									80
		37																									160
		0																										80
		35																										320
		0																											40
		60																											160
		0																												5
		83																												5
		0																													5
		83																													5
		0																														80
		53																														80
		0																															5
		59																															5
		0																																5
		65																																20
		0																																	5
		49																																	5
		0																																		5
		49																																		5
		0																																			5
		63																																			5
		0																																				5
		49																																				5
		0																																					10
		50																																					20
		0																																						5
		99																																						5
		0																																							5
		48																																							40
		0																																								80
		48																																								160
		0																																									5
		62																																									5
		0																																										5
		49																																										5
		0																																											5
		70																																											80
		0																																												5
		62																																												5
		0																																													160
		62																																													160
		0																																														5
		64																																														5
		0																																															5
		58																																															5
		0
		110
		0
		83
		0
		35
		0
		35
		0
		63
		0
		40
		0
		63
		0
		70
		0
		77
		0
		76
		H3N2 HAI Growth Kinetics - Comorbidity vs No Comorbidity
			Comorbidity1	Comorbidity2	Comorbidity3	Comorbidity4	Comorbidity5	Comorbidity6	Comorbidity7	Comorbidity8	Comorbidity9	Comorbidity10	Comorbidity11	Comorbidity12	Comorbidity13	Comorbidity14	Comorbidity15	Comorbidity16	Comorbidity17	Comorbidity18	Comorbidity19	Comorbidity20	Comorbidity21	Comorbidity22	Comorbidity23	Comorbidity24	Comorbidity25	Comorbidity26	Comorbidity27	Comorbidity28	Comorbidity29	Comorbidity30	Comorbidity31	Comorbidity32	Comorbidity33	Comorbidity34	Comorbidity35	Comorbidity36	Comorbidity37	Comorbidity38	Comorbidity39	Comorbidity40	Comorbidity41	Comorbidity42	Comorbidity43	Comorbidity44	Comorbidity45	Comorbidity46	Comorbidity47
		0	20
		56	1280
		0		10
		54		160
		0			40
		49			320
		0				10
		49				20
		0					160
		63					320
		0						5
		63						20
		0							80
		28							160
		0								40
		83								80
		0									5
		63									40
		0										10
		48										80
		0											40
		83											40
		0												40
		48												80
		0													5
		41													320
		0														5
		91														80
		0															10
		38															80
		0																20
		42																40
		0																	160
		51																	160
		0																		20
		42																		20
		0																			40
		42																			40
		0																				40
		51																				80
		0																					10
		63																					10
		0																						40
		49																						80
		0																							10
		42																							80
		0																								40
		35																								40
		0																									10
		37																									640
		0																										10
		35																										320
		0																											10
		60																											20
		0																												640
		83																												320
		0																													160
		83																													160
		0																														320
		53																														640
		0																															160
		59																															320
		0																																5120
		65																																2560
		0																																	40
		49																																	40
		0																																		40
		49																																		20
		0																																			40
		63																																			160
		0																																				320
		49																																				320
		0																																					40
		50																																					80
		0																																						80
		99																																						2560
		0																																							10
		48																																							40
		0																																								160
		48																																								320
		0																																									20
		62																																									320
		0																																										160
		49																																										320
		0																																											10
		70																																											40
		0																																												320
		62																																												1280
		0																																													640
		62																																													640
		0																																														80
		64																																														320
		0																																															40
		58																																															80
		0
		110
		0
		83
		0
		35
		0
		35
		0
		63
		0
		40
		0
		63
		0
		70
		0
		77
		0
		76
		B/Yam HAI Growth Kinetics - Comorbidity vs No Comorbidity
			Comorbidity1	Comorbidity2	Comorbidity3	Comorbidity4	Comorbidity5	Comorbidity6	Comorbidity7	Comorbidity8	Comorbidity9	Comorbidity10	Comorbidity11	Comorbidity12	Comorbidity13	Comorbidity14	Comorbidity15	Comorbidity16	Comorbidity17	Comorbidity18	Comorbidity19	Comorbidity20	Comorbidity21	Comorbidity22	Comorbidity23	Comorbidity24	Comorbidity25	Comorbidity26	Comorbidity27	Comorbidity28	Comorbidity29	Comorbidity30	Comorbidity31	Comorbidity32	Comorbidity33	Comorbidity34	Comorbidity35	Comorbidity36	Comorbidity37	Comorbidity38	Comorbidity39	Comorbidity40	Comorbidity41	Comorbidity42	Comorbidity43	Comorbidity44	Comorbidity45	Comorbidity46	Comorbidity47
		0	80
		56	640
		0		160
		54		640
		0			160
		49			160
		0				2560
		49				2560
		0					320
		63					160
		0						80
		63						80
		0							320
		28							320
		0								160
		83								160
		0									80
		63									80
		0										160
		48										160
		0											80
		83											40
		0												20
		48												40
		0													10
		41													80
		0														40
		91														80
		0															80
		38															160
		0																320
		42																320
		0																	160
		51																	320
		0																		80
		42																		320
		0																			5
		42																			5
		0																				80
		51																				80
		0																					5
		63																					5
		0																						320
		49																						320
		0																							5
		42																							5
		0																								640
		35																								320
		0																									160
		37																									320
		0																										640
		35																										5120
		0																											320
		60																											320
		0																												1280
		83																												320
		0																													160
		83																													160
		0																														640
		53																														1280
		0																															320
		59																															320
		0																																40
		65																																80
		0																																	640
		49																																	640
		0																																		640
		49																																		320
		0																																			40
		63																																			320
		0																																				1280
		49																																				2560
		0																																					80
		50																																					40
		0																																						80
		99																																						160
		0																																							80
		48																																							160
		0																																								80
		48																																								160
		0																																									160
		62																																									640
		0																																										320
		49																																										320
		0																																											40
		70																																											40
		0																																												40
		62																																												160
		0																																													160
		62																																													160
		0																																														80
		64																																														320
		0																																															80
		58																																															40
		0
		110
		0
		83
		0
		35
		0
		35
		0
		63
		0
		40
		0
		63
		0
		70
		0
		77
		0
		76
		B/Vic HAI Growth Kinetics - Comorbidity vs No Comorbidity
			Comorbidity1	Comorbidity2	Comorbidity3	Comorbidity4	Comorbidity5	Comorbidity6	Comorbidity7	Comorbidity8	Comorbidity9	Comorbidity10	Comorbidity11	Comorbidity12	Comorbidity13	Comorbidity14	Comorbidity15	Comorbidity16	Comorbidity17	Comorbidity18	Comorbidity19	Comorbidity20	Comorbidity21	Comorbidity22	Comorbidity23	Comorbidity24	Comorbidity25	Comorbidity26	Comorbidity27	Comorbidity28	Comorbidity29	Comorbidity30	Comorbidity31	Comorbidity32	Comorbidity33	Comorbidity34	Comorbidity35	Comorbidity36	Comorbidity37	Comorbidity38	Comorbidity39	Comorbidity40	Comorbidity41	Comorbidity42	Comorbidity43	Comorbidity44	Comorbidity45	Comorbidity46	Comorbidity47
		0	80
		56	640
		0		20
		54		40
		0			80
		49			80
		0				160
		49				160
		0					160
		63					160
		0						20
		63						40
		0							1280
		28							640
		0								160
		83								320
		0									160
		63									160
		0										40
		48										40
		0											40
		83											40
		0												40
		48												80
		0													10
		41													160
		0														40
		91														80
		0															20
		38															160
		0																160
		42																320
		0																	160
		51																	160
		0																		80
		42																		320
		0																			80
		42																			80
		0																				40
		51																				40
		0																					40
		63																					40
		0																						160
		49																						320
		0																							80
		42																							80
		0																								160
		35																								160
		0																									80
		37																									320
		0																										40
		35																										320
		0																											320
		60																											320
		0																												640
		83																												320
		0																													160
		83																													40
		0																														640
		53																														640
		0																															80
		59																															80
		0																																80
		65																																160
		0																																	640
		49																																	640
		0																																		320
		49																																		320
		0																																			40
		63																																			320
		0																																				640
		49																																				640
		0																																					80
		50																																					40
		0																																						40
		99																																						80
		0																																							40
		48																																							80
		0																																								80
		48																																								320
		0																																									80
		62																																									320
		0																																										160
		49																																										160
		0																																											20
		70																																											20
		0																																												40
		62																																												160
		0																																													80
		62																																													80
		0																																														160
		64																																														1280
		0																																															40
		58																																															40
		0
		110
		0
		83
		0
		35
		0
		35
		0
		63
		0
		40
		0
		63
		0
		70
		0
		77
		0
		76
		H1N1 HAI Decay Kinetics - Comorbidity vs No Comorbidity
			Comorbidity1	Comorbidity2	Comorbidity3	Comorbidity4	Comorbidity5	Comorbidity6	Comorbidity7	Comorbidity8	Comorbidity9	Comorbidity10	Comorbidity11	Comorbidity12	Comorbidity13	Comorbidity14	Comorbidity15	Comorbidity16	Comorbidity17	Comorbidity18	Comorbidity19	Comorbidity20	Comorbidity21	Comorbidity22	Comorbidity23	Comorbidity24	Comorbidity25	Comorbidity26	Comorbidity27	Comorbidity28	Comorbidity29	Comorbidity30	Comorbidity31	Comorbidity32	Comorbidity33	Comorbidity34	Comorbidity35	Comorbidity36	Comorbidity37	Comorbidity38	Comorbidity39	Comorbidity40	Comorbidity41	Comorbidity42	Comorbidity43	Comorbidity44	Comorbidity45	Comorbidity46	Comorbidity47
		56	320
		280	160
		54		320
		278		80
		49			160
		273			40
		49				640
		273				160
		63					40
		278					5
		63						40
		217						5
		28							160
		217							40
		83								5
		203								5
		63									5
		226									5
		48										5
		225										5
		83											160
		224											160
		48												80
		266												5
		41													160
		265													80
		91														5
		224														5
		38															40
		203															10
		42																40
		217																80
		51																	1280
		198																	640
		42																		80
		203																		80
		42																			40
		203																			5
		51																				640
		240																				5
		63																					5
		210																					5
		49																						640
		259																						160
		42																							2560
		210																							2560
		35																								40
		210																								40
		37																									160
		200																									320
		35																										320
		231																										5
		60																											160
		219																											40
		83																												5
		203																												5
		83																													5
		203																													5
		53																														80
		273																														20
		59																															5
		196																															5
		65																																20
		226																																10
		49																																	5
		226																																	5
		49																																		5
		226																																		5
		63																																			5
		226																																			5
		49																																				5
		232																																				5
		50																																					20
		232																																					5
		99																																						5
		231																																						5
		48																																							40
		225																																							5
		48																																								160
		225																																								40
		62																																									5
		224																																									5
		49																																										5
		224																																										5
		70																																											80
		224																																											10
		62																																												5
		223																																												10
		62																																													160
		230																																													80
		64																																														5
		233																																														5
		58																																															5
		233																																															5
		110
		203
		83
		203
		35
		196
		35
		196
		63
		196
		40
		196
		63
		210
		70
		190
		77
		286
		76
		285
		H3N2 HAI Decay Kinetics - Comorbidity vs No Comorbidity
		56	Comorbidity1	Comorbidity2	Comorbidity3	Comorbidity4	Comorbidity5	Comorbidity6	Comorbidity7	Comorbidity8	Comorbidity9	Comorbidity10	Comorbidity11	Comorbidity12	Comorbidity13	Comorbidity14	Comorbidity15	Comorbidity16	Comorbidity17	Comorbidity18	Comorbidity19	Comorbidity20	Comorbidity21	Comorbidity22	Comorbidity23	Comorbidity24	Comorbidity25	Comorbidity26	Comorbidity27	Comorbidity28	Comorbidity29	Comorbidity30	Comorbidity31	Comorbidity32	Comorbidity33	Comorbidity34	Comorbidity35	Comorbidity36	Comorbidity37	Comorbidity38	Comorbidity39	Comorbidity40	Comorbidity41	Comorbidity42	Comorbidity43	Comorbidity44	Comorbidity45	Comorbidity46	Comorbidity47
		280	320
		54	160
		278		320
		49		80
		273			160
		49			40
		273				640
		63				160
		278					40
		63					5
		217						40
		28						5
		217							160
		83							40
		203								5
		63								5
		226									5
		48									5
		225										5
		83										5
		224											160
		48											160
		266												80
		41												5
		265													160
		91													80
		224														5
		38														5
		203															40
		42															10
		217																40
		51																80
		198																	1280
		42																	640
		203																		80
		42																		80
		203																			40
		51																			5
		240																				640
		63																				5
		210																					5
		49																					5
		259																						640
		42																						160
		210																							2560
		35																							2560
		210																								40
		37																								40
		200																									160
		35																									320
		231																										320
		60																										5
		219																											160
		83																											40
		203																												5
		83																												5
		203																													5
		53																													5
		273																														80
		59																														20
		196																															5
		65																															5
		226																																20
		49																																10
		226																																	5
		49																																	5
		226																																		5
		63																																		5
		226																																			5
		49																																			5
		232																																				5
		50																																				5
		232																																					20
		99																																					5
		231																																						5
		48																																						5
		225																																							40
		48																																							5
		225																																								160
		62																																								40
		224																																									5
		49																																									5
		224																																										5
		70																																										5
		224																																											80
		62																																											10
		223																																												5
		62																																												10
		230																																													160
		64																																													80
		233																																														5
		58																																														5
		233																																															5
		110																																															5
		203
		83
		203
		35
		196
		35
		196
		63
		196
		40
		196
		63
		210
		70
		190
		77
		286
		76
		285
		B/Yam HAI Decay Kinetics - Comorbidity vs No Comorbidity
			Comorbidity1	Comorbidity2	Comorbidity3	Comorbidity4	Comorbidity5	Comorbidity6	Comorbidity7	Comorbidity8	Comorbidity9	Comorbidity10	Comorbidity11	Comorbidity12	Comorbidity13	Comorbidity14	Comorbidity15	Comorbidity16	Comorbidity17	Comorbidity18	Comorbidity19	Comorbidity20	Comorbidity21	Comorbidity22	Comorbidity23	Comorbidity24	Comorbidity25	Comorbidity26	Comorbidity27	Comorbidity28	Comorbidity29	Comorbidity30	Comorbidity31	Comorbidity32	Comorbidity33	Comorbidity34	Comorbidity35	Comorbidity36	Comorbidity37	Comorbidity38	Comorbidity39	Comorbidity40	Comorbidity41	Comorbidity42	Comorbidity43	Comorbidity44	Comorbidity45	Comorbidity46	Comorbidity47
		56	640
		280	5
		54		640
		278		160
		49			160
		273			5
		49				2560
		273				1280
		63					160
		278					320
		63						80
		217						320
		28							320
		217							160
		83								160
		203								160
		63									80
		226									80
		48										160
		225										80
		83											40
		224											5
		48												40
		266												160
		41													80
		265													5
		91														80
		224														5
		38															160
		203															5
		42																320
		217																320
		51																	320
		198																	320
		42																		320
		203																		160
		42																			5
		203																			5
		51																				80
		240																				80
		63																					5
		210																					40
		49																						320
		259																						5
		42																							5
		210																							80
		35																								320
		210																								320
		37																									320
		200																									160
		35																										5120
		231																										640
		60																											320
		219																											160
		83																												320
		203																												1280
		83																													160
		203																													160
		53																														1280
		273																														160
		59																															320
		196																															5
		65																																80
		226																																40
		49																																	640
		226																																	320
		49																																		320
		226																																		160
		63																																			320
		226																																			80
		49																																				2560
		232																																				320
		50																																					40
		232																																					5
		99																																						160
		231																																						80
		48																																							160
		225																																							160
		48																																								160
		225																																								80
		62																																									640
		224																																									640
		49																																										320
		224																																										320
		70																																											40
		224																																											160
		62																																												160
		223																																												5
		62																																													160
		230																																													1280
		64																																														320
		233																																														80
		58																																															40
		233																																															5
		110
		203
		83
		203
		35
		196
		35
		196
		63
		196
		40
		196
		63
		210
		70
		190
		77
		286
		76
		285
		B/Vic HAI Decay Kinetics - Comorbidity vs No Comorbidity
			Comorbidity1	Comorbidity2	Comorbidity3	Comorbidity4	Comorbidity5	Comorbidity6	Comorbidity7	Comorbidity8	Comorbidity9	Comorbidity10	Comorbidity11	Comorbidity12	Comorbidity13	Comorbidity14	Comorbidity15	Comorbidity16	Comorbidity17	Comorbidity18	Comorbidity19	Comorbidity20	Comorbidity21	Comorbidity22	Comorbidity23	Comorbidity24	Comorbidity25	Comorbidity26	Comorbidity27	Comorbidity28	Comorbidity29	Comorbidity30	Comorbidity31	Comorbidity32	Comorbidity33	Comorbidity34	Comorbidity35	Comorbidity36	Comorbidity37	Comorbidity38	Comorbidity39	Comorbidity40	Comorbidity41	Comorbidity42	Comorbidity43	Comorbidity44	Comorbidity45	Comorbidity46	Comorbidity47
		56	640
		280	160
		54		40
		278		20
		49			80
		273			320
		49				160
		273				160
		63					160
		278					160
		63						40
		217						320
		28							640
		217							320
		83								320
		203								160
		63									160
		226									160
		48										40
		225										40
		83											40
		224											5
		48												80
		266												160
		41													160
		265													40
		91														80
		224														40
		38															160
		203															20
		42																320
		217																640
		51																	160
		198																	160
		42																		320
		203																		80
		42																			80
		203																			80
		51																				40
		240																				20
		63																					40
		210																					40
		49																						320
		259																						160
		42																							80
		210																							160
		35																								160
		210																								80
		37																									320
		200																									640
		35																										320
		231																										1280
		60																											320
		219																											160
		83																												320
		203																												640
		83																													40
		203																													80
		53																														640
		273																														160
		59																															80
		196																															320
		65																																160
		226																																80
		49																																	640
		226																																	40
		49																																		320
		226																																		160
		63																																			320
		226																																			80
		49																																				640
		232																																				160
		50																																					40
		232																																					40
		99																																						80
		231																																						80
		48																																							80
		225																																							40
		48																																								320
		225																																								160
		62																																									320
		224																																									320
		49																																										160
		224																																										160
		70																																											20
		224																																											320
		62																																												160
		223																																												320
		62																																													80
		230																																													320
		64																																														1280
		233																																														640
		58																																															40
		233																																															40
		110
		203
		83
		203
		35
		196
		35
		196
		63
		196
		40
		196
		63
		210
		70
		190
		77
		286
		76
		285
[truncated: 91 more columns]

## Sheet: Figure 5
		Figure 5c																	Figure 5d
			H1 rHA Probes					H3 rHA Probes					B/Victoria rHA Probes							H1 rHA Probes										H3 rHA Probes										B/Vic rHA Probes
			First Nations		non-Indigenous			First Nations		non-Indigenous			First Nations		non-Indigenous					First Nations				non-Indigenous						First Nations				non-Indigenous						First Nations				non-Indigenous
			T0	T2	T0	T2		T0	T2	T0	T2		T0	T2	T0	T2				No comorbidity		Comorbidity		No comorbidity		Comorbidity				No comorbidity		Comorbidity		No comorbidity		Comorbidity				No comorbidity		Comorbidity		No comorbidity		Comorbidity
			0.25	0.38	1	2.11		0.14	0.17	0.071	0.43		0.071	0.22	0.18	0.63				T0	T2	T0	T2	T0	T2	T0	T2			T0	T2	T0	T2	T0	T2	T0	T2			T0	T2	T0	T2	T0	T2	T0	T2
			0.36	0.34	0.11	0.33		0.14	0.13	0.16	0.17		0.32	0.58	0.073	0.21				0.19	0.065	0.25	0.38	0.45	0.22	1	2.11			0.07	0.28	0.14	0.17	0.15	0.16	0.071	0.43			0.033	0.017	0.071	0.22	0.52	0.27	0.18	0.63
			1.19	0.97	0.13	1.25		0.029	0.13	0	0.3		0.3	0.12	0.13	0.05				0.19	0.36	0.36	0.34	0.64	0.3	0.11	0.33			0.1	0.077	0.14	0.13	0.092	0.11	0.16	0.17			0.1	0.074	0.32	0.58	0.57	0.18	0.073	0.21
			0.8	0.6	0.65	0.51		0.079	0.076	0.13	0.15		0.097	0.26	0.25	0.35				0.17	0.11	1.19	0.97	0.54	0.97	0.13	1.25			0.082	0.055	0.029	0.13	0.13	0.1	0	0.3			0.00898	0.00925	0.3	0.12	0.091	0.11	0.13	0.05
			0.21	0.21	0.69	0.48		0.083	0	0.17	0.21		0.024	0	0.17	0.23				0.19	0.26	0.8	0.6	0.2	0.17	0.65	0.51			0.089	0.17	0.079	0.076	0	0.16	0.13	0.15			0.059	0.1	0.097	0.26	0.048	0.26	0.25	0.35
			0.26	0.24	0.088	0.45		0.033	0.13	0.26	0.18		0.00442	0.04	0.11	0.2				0.24	0.21	0.21	0.21	0.53	0.6	0.69	0.48			0.063	0.15	0.083	0	0.11	0	0.17	0.21			0.053	0.074	0.024	0	0.12	0.2	0.17	0.23
			0.11	0.3	0.22	0.35		0.076	0.19	0.13	0.13		0.14	0.15	0.061	0.1				0.12	0.1	0.26	0.24	0.15	0.23	0.088	0.45			0.14	0.28	0.033	0.13	0.3	0.21	0.26	0.18			0.068	0.43	0.00442	0.04	0.038	0.19	0.11	0.2
			0.55	0.42	0.31	2.59		0.082	0.17	0.14	0.47		0.32	0.33	0.13	0.54				0.23	0.24	0.11	0.3	0.057	0.94	0.22	0.35			0.072	0.093	0.076	0.19	0.076	0.22	0.13	0.13			0.015	0.064	0.14	0.15	0.19	0.16	0.061	0.1
			0.17	0.3	0.16	0.54		0.19	0.13	0.14	0.088		0.15	0.091	0.059	0.12				0.24	0.22	0.55	0.42	0.33	0.32	0.31	2.59			0.077	0.14	0.082	0.17	0.11	0.092	0.14	0.47			0.089	0.13	0.32	0.33	0.11	0.13	0.13	0.54
			0.095	0	0.17	1.22		0.19	0.67	0.12	0.49		0.12	0.6	0.061	0.24				0.072	0.45	0.17	0.3	0.075	0.38	0.16	0.54			0.044	0.16	0.19	0.13	0.056	0.13	0.14	0.088			0.009	0.11	0.15	0.091	0.094	0.1	0.059	0.12
			0.48	0.57	2.55	1.32		0.087	0.15	0.25	0		0.04	0.28	0.46	0				1.55	2.6	0.095	0	0.2	0.27	0.17	1.22			0.2	0.2	0.19	0.67	0.12	0.11	0.12	0.49			0.069	0.1	0.12	0.6	0.045	0.1	0.061	0.24
			2.08	3.93	0	1.24		0.087	0.22	0	0.83		0.21	0.47	0.9	0.83				0.47	0.58	0.48	0.57	0.37	0.43	2.55	1.32			0.21	0.26	0.087	0.15	0.091	0.19	0.25	0			0.18	0.3	0.04	0.28	0.073	0.23	0.46	0
			1.76	1.28	0.45	0.22		0.067	0.091	0.15	0.16		0.03	0.029	0.52	0.27				0.88	1.01	2.08	3.93	0.43	0.55	0	1.24			0.085	0.092	0.087	0.22	0.12	0.36	0	0.83			0.085	0.053	0.21	0.47	0.097	0.31	0.9	0.83
			1.53	1.62	0.64	0.3		0.09	0.23	0.092	0.11		0.36	0.31	0.57	0.18				1.05	1	1.76	1.28	0.54	0.68					0.14	0.1	0.067	0.091	0.13	0.18					0.12	0.11	0.03	0.029	0.14	0.12
			0.52	1.39	0.54	0.97		0	0.2	0.13	0.1		0.19	0.34	0.091	0.11				0.39	0.5	1.53	1.62	0.082	0.51					0.11	0.15	0.09	0.23	0.1	0.33					0.43	0.42	0.36	0.31	0.061	0.43
			0.62	0.18	0.2	0.17		0.27	0.3	0	0.16		0.39	0.43	0.048	0.26				0.25	0.27	0.52	1.39	1.49	1.04					0.11	0.2	0	0.2	0.14	0.18					0.063	0.31	0.19	0.34	0.19	0.21
			0.41	0.35	0.53	0.6		0.17	0.21	0.11	0		0.07	0.16	0.12	0.2				0.37	0.57	0.62	0.18	0.82	1.05					0.13	0.21	0.27	0.3	0.12	0.16					0.14	0.28	0.39	0.43	0.096	0.17
			0.83	0.068	0.15	0.23		0.086	0.1	0.3	0.21		0.37	0	0.038	0.19				0.12	0.26	0.41	0.35	1.07	0.84					0.084	0.16	0.17	0.21	0.15	0.12					0.069	0.12	0.07	0.16	0.2	0.22
			0.44	0.37	0.057	0.94		0.063	0.12	0.076	0.22		0.05	0.24	0.19	0.16				0.19	0.31	0.83	0.068	0.95	1.08					0.065	0.13	0.086	0.1	0.15	0.18					0.11	0.11	0.37	0	0.13	0.076
			2.31	1.46	0.33	0.32		0	0.33	0.11	0.092		0	0.4	0.11	0.13				0.57	0.63	0.44	0.37	0.17	0.25					0.07	0.098	0.063	0.12	0.11	0.16					0.21	0.27	0.05	0.24	0.063	0.051
			0.4	0.77	0.075	0.38		0.11	0.16	0.056	0.13		0.057	0.11	0.094	0.1				0.34	0.68	2.31	1.46	0.15	0.067					0.16	0.18	0	0.33	0.11	0.095					0.061	0.12	0	0.4	0.066	0.1
			0.85	0.42	0.2	0.27		0.21	0.19	0.12	0.11		0.14	0.094	0.045	0.1				0.66	1.4	0.4	0.77	1.25	0.89					0.044	0.09	0.11	0.16	0.097	0.1					0.044	0.067	0.057	0.11	0.075	0.077
			1.16	3.19	0.37	0.43		0.12	0.4	0.091	0.19		0.27	0.76	0.073	0.23				0.79	0.24	0.85	0.42	1.11	1.05					0.11	0	0.21	0.19	0.082	0.064					0.035	0.12	0.14	0.094	0.047	0.15
			2.06	0.91	0.43	0.55		0.14	0.12	0.12	0.36		0.19	0.35	0.097	0.31						1.16	3.19	0.46	0.54							0.12	0.4	0.16	0.077							0.27	0.76	0.086	0.076
			1.81	1.09	0.54	0.68		0.22	0.052	0.13	0.18		0.16	0.017	0.14	0.12						2.06	0.91	0.39	0.43							0.14	0.12	0.12	0.2							0.19	0.35	0.08	0.14
			0.36	0.51	1.49	1.04		0	0.26	0.14	0.18		0.36	0.3	0.061	0.43						1.81	1.09	0.12	0.12							0.22	0.052	0.059	0.17							0.16	0.017	0.027	0.066
			0.69	1.13	0.82	1.05		0.12	0.091	0.12	0.16		0.12	0.38	0.19	0.21						0.36	0.51	0.12	0.2							0	0.26	0.32	0.1							0.36	0.3	0.047	0.75
			0.82	1.19	1.07	0.84		0.19	0.36	0.15	0.12		0.15	0.27	0.096	0.17						0.69	1.13	0.33	0.37							0.12	0.091	0.3	0.32							0.12	0.38	0.092	0.12
			0.42	0.48	0.95	1.08		0.023	0.047	0.15	0.18		0	0.011	0.2	0.22						0.82	1.19	0.14	0.24							0.19	0.36	0.16	0.15							0.15	0.27	0.097	0.19
			0.6	0.74	0.17	0.25		0.068	0.074	0.11	0.16		0.06	0.11	0.13	0.076						0.42	0.48	0.26	0							0.023	0.047	0.1	0							0	0.011	0.2	0
			0.19	0.065	0.15	0.067		0.07	0.28	0.11	0.095		0.033	0.017	0.063	0.051						0.6	0.74	0.95	1.46							0.068	0.074	0.097	0.22							0.06	0.11	0.041	0.037
			0.19	0.36	1.25	0.89		0.1	0.077	0.097	0.1		0.1	0.074	0.066	0.1								1.24	1.4									0.12	0.16									0.054	0.065
			0.17	0.11	1.11	1.05		0.082	0.055	0.082	0.064		0.00898	0.00925	0.075	0.077								1.14	1.02									0.15	0.19									0.085	0.27
			0.19	0.26	0.46	0.54		0.089	0.17	0.16	0.077		0.059	0.1	0.047	0.15								0.8	1.17									0.14	0.13									0.17	0.048
			0.24	0.21	0.39	0.43		0.063	0.15	0.12	0.2		0.053	0.074	0.086	0.076								0.56	0.33									0.12	0.093									0.031	0.033
			0.12	0.1	0.12	0.12		0.14	0.28	0.059	0.17		0.068	0.43	0.08	0.14
			0.23	0.24	0.12	0.2		0.072	0.093	0.32	0.1		0.015	0.064	0.027	0.066
			0.24	0.22	0.33	0.37		0.077	0.14	0.3	0.32		0.089	0.13	0.047	0.75
			0.072	0.45	0.14	0.24		0.044	0.16	0.16	0.15		0.009	0.11	0.092	0.12
			1.55	2.6	0.26	0		0.2	0.2	0.1	0		0.069	0.1	0.097	0.19
			0.47	0.58	0.95	1.46		0.21	0.26	0.097	0.22		0.18	0.3	0.2	0
			0.88	1.01	1.24	1.4		0.085	0.092	0.12	0.16		0.085	0.053	0.041	0.037
			1.05	1	1.14	1.02		0.14	0.1	0.15	0.19		0.12	0.11	0.054	0.065
			0.39	0.5	0.8	1.17		0.11	0.15	0.14	0.13		0.43	0.42	0.085	0.27
			0.25	0.27	0.56	0.33		0.11	0.2	0.12	0.093		0.063	0.31	0.17	0.048
			0.37	0.57				0.13	0.21				0.14	0.28	0.031	0.033
			0.12	0.26				0.084	0.16				0.069	0.12
			0.19	0.31				0.065	0.13				0.11	0.11
			0.57	0.63				0.07	0.098				0.21	0.27
			0.34	0.68				0.16	0.18				0.061	0.12
			0.66	1.4				0.044	0.09				0.044	0.067
			0.79	0.24				0.11	0				0.035	0.12
	Figure 5g																									Figure 5i
		Bulk CD19+- B cells						Total IgD- CD10- B cells				H1-specific IgD- CD10- B cells				H3-specific IgD- CD10- B cells				B/Vic-specific IgD- CD10- B cells								Bulk CD19+- B cells							Total IgD- CD10- B cells				H1-specific IgD- CD10- B cells				H3-specific IgD- CD10- B cells				B/Vic-specific IgD- CD10- B cells
		No comorbidity		Comorbidity				No comorbidity		Comorbidity		No comorbidity		Comorbidity		No comorbidity		Comorbidity		No comorbidity		Comorbidity						No comorbidity		Comorbidity					No comorbidity		Comorbidity		No comorbidity		Comorbidity		No comorbidity		Comorbidity		No comorbidity		Comorbidity
		T0	T2	T0	T2		Timepoint	T0	T2	T0	T2	T0	T2	T0	T2	T0	T2	T0	T2	T0	T2	T0	T2					T0	T2	T0	T2				T0	T2	T0	T2	T0	T2	T0	T2	T0	T2	T0	T2	T0	T2	T0
	CD27+ CD21+	30	18.3	15.1	15.3		CD27+ CD21+	20	13.5	67.5	70.9	28.6		73.5	83	40	15.4	66.7	83.3			75	82.2				FcRL5+ CD11c+	0.28	0.00621	0.16	0.33			Timepoint	0.1	0	0.057	0.085	0		0	0	0	0	0	0			0
		6.42	6.68	9.91	12.6			29.6	21.8	31.3	42.7	46.2	37.8	53.6	66.7	100	37.5	54.5	52.9	90.9	63.6	56.9	67.6					0.089	0.016	0.4	0.56			FcRL5+ CD11c+	1.25	0.54	0.56	0.22	2.63	0	1.94	1.52	0	0	3.23	0	0	0	0
		8.45	5.34	7.09	6.96			38	22.8	37.1	34.4	63	37.5	51.2	50	61.5			44.4			51.9	22.2					1.41	1.18	1.2	0.91				0.74	0.14	1.84	1.49	0	0	1.83	1.61	0			0			3.7
		5.86	5.63	9.73	7.92			37.7	34.6	23.5	11.3	76.7	42.9	43.8	25	78.6	88.9	45.5		92.9	88.9	33.72	0					0.25	0.32	0.73	0.77				0.12	0.023	0.53	0.96	0	0	0	0	0	0	4.55		0	0	0
		13.1	12.1	46.2	57.5			42.7	25.9	31.5	15.9	68.4	70	56		40	57.1	50		41.7	60							0.11	0.13	6.22	2.66				3.8	0.24	0.42	0.062	0	0	0		17.4	0	0		33.3	0
		6.17	9.95	5.88	1.99			26.6	20.6	6.73	12.9	75	42.9	25	52.4	77.8	31.6		27.3	62.5	35.7		37.5					0.31	0.56	0.13	0.032				0.017	0.01	1.25	0.75	0	0	2.27	0	0	0		0	0	0
		17.4	16	0.91	1.89			19	38.2	16.8	4.77	37.9	77.8	40	24.5	44.4	85.7	28.6	33.3	60	90	41.2	21.2					0.38	0.31	0.22	0.3				0.026	0.058	4.13	1.86	0	0	10.3	4	0	0	0	10.3	0	0	5.88
		16.2	6.97	7.24	3.78			46.4	47.7	6.22	4.09	52.4	50.7	10	23.5	70	68.2		28.6	65.2	47.6	80	44.4					0.73	0.11	1.66	1.16				1.82	1.18	3.4	0.76	0	4.11	0	0	10	0		0	8.7	16.7	0
		18.8	35.8	3.36	1.74			10.7	32.7	25.3	4.36	23.1	18.6	50	14.3	25	57.1	57.1			48.4	55.6	33.3					0.049	0.26	1.06	0.27				0.006	0.2	0.8	0.076	0	2.11	0	0	0	0	9.09			0	11.1
		9.68	10.5	2.2	0.73			40.7	39	7.93	6.71	72	70.8			67.3	80			78.3	72.7							0.00222	0.013	0.14	0.05				0.027	0.029	0.41	0	0	0			2.56	0			0	0
		6.48	8.92	4.32	3.01			48.6	58.3	1.46	1.96	47.3	44.4	18	22.2	56.1	59.8	33.3	35.7	48	49.5	20	50					0.019	0.031	0.58	0.71				2.34	5.25	0.00792	0.1	3.91	8.67	0	0	10.5	24.1	0	0	18	33.7	0
		10.5	10.3	2.33	1.3			30.7	31.5	38.5	52.7	51.9	49	60.8	66.4	20	57.1	60	62.5	80	75	84.6	83.3					0.27	0.18	0.031	0.016				1.38	1.53	0.21	3.09	1.92	4.58	0	0	0	0	0	10	0	0	7.69
		3.42	5.02	12.9	17			55.6	62.8	23.8	35.5	61.3	57.1	51.3	65.7	48.5	88.2	40	50	75.9	77.8	87.5	71.4					0.00209	0.098	0.53	1.26				2.59	0.95	0.2	0.14	3.56	0.59	0.34	0	15.2	0	0	0	13.8	0	0
		11.1	11.8	2.8	4.59			47.5	40.8	14.9	22.4	53.1	47.1	23.5	42.9	59.6	46.8		66.7	74.4	61.5		25					0.029	0.088	0.2	0.3				1.29	0.9	2.89	3	0.84	0.97	0	0	3.85	4.84		0	3.02	2.3
		23	20.1	4.26	3.64			33.5	30.4	21.5	16.6	41.2	17.4	27.3	23.3	69.6	52.9		23.1	76.9	53.8	62.5	27.3					0.34	0.2	0.16	0.079				2.36	1.75	8.42	7.71	3.92	4.35	9.09	10	4.35	0		23.1	7.69	19.2	25
		15.3	24.9	10.9	18			49.7	32.2	22.5	15.9	66.2	32.1	14		78	64.5	26.3	20	86.5	65.1	22.2	28.6					0.31	0.6	0.75	0.86				2.01	1.15	1.32	0.73	3.52	5.36	2.33		2	11.3	0	20	7.69	9.64	11.1
		6.91	10.7	6.07	4.58			15.1	32.7	19.3	13.6	31.2	61.5	15.1	14	63.6	25	22.7	34.6	22.2	66.7	11.1	35					0.041	0.018	2.16	1.49				1.76	2.29	7.97	3.81	0	0	15.1	6.98	0	12.5	9.09	7.69	11.1	16.7	22.2
		6.06	12.6	4.37	2.88			46.3	41.6	20.9	15.3	36.8	39.7	17.2		23.1	45.5			77.3	58.6	53.8						0.13	0.3	0.16	0.11				2.59	2.11	2	2.1	7.89	8.97	10.3		7.69	3.03			9.09	10.3	0
		9.59	20.6	3.2	2.35			34.5	25	28.3	20.9	68.9	59.5	35.7	30.6	66.7	63.3	50	16.7	63	54.9	50	52.2					0.025	0.14	0.8	0.38				0.9	0.64	0.95	1.24	2.7	0	0	0	0	3.33	0	16.7	7.41	6.1	12.5
		13.4	15.8	7.36	10.3			38.6	36.5	29.2	30.3	82.4	62		13.6	37.5	47.6		0		57.1		66.7					0.34	0.93	0.3	0.83				0.57	0.57	3.08	11.8	0	0		13.6	0	4.76		80		0
		20.3	22.5	3.77	5.11			36.6	42.4	9.02	17.9	26.7	61.6	14.3	30.7		75		43.8		100		18.2					0.1	0.22	0.16	0.35				0.62	0.9	1.64	3.53	0	0.8	14.3	0		0		6.25		0
		15.9	23.4	16.1	12.6			6.53	0.35	28	30.5	43.2		43.5	36.4	29.6		34.8	52.1	33.3		53.3	66.7					0.25	2.02	0.077	0.061				0.00782	0	2.05	1.89	0		3.26	5.61	0		13	14.6	0		26.7
		22.7	26.7	1.54	1.57					10.4	6.79			31.9	24.8			40	20			63.6	55.2					0.53	1.13	0.22	0.4						5.97	8.19			10.6	12.4			20	13.3			18.2
		12.4	18	5.97	8.99			66.7	15.7	41.1	40.7	68.1	29	58.6	69.6	76.6	17.4	100		69.8	46.2	75	44.4					0.14	0.34	0.43	1				1.19	0.0068	3.45	2.52	1.83	0	0	4.35	5	0	16.7		4.47	0	0
		6.87	16.2	21	24			43.6	50.3	24.6	27.5	57.1	61.3	60.6	62.7		90.9		41.7	62.5	50							0.078	0.39	0.5	0.19				0.93	1.01	1.64	1.45	0	5.71	3.03	0.79		0		16.7	0	8.33
		15.1	15.4	11.5	6.69			46.2	42.6	24.4	29	79.5	88.5		21.9	69.6	74.1		37.5	58.8	57.9		47.4					0.45	0.39	0.31	0.13				1.09	1.06	3.27	4.61	1.09	0.22		3.12	1.04	6.33		6.25	11.8	5.26
		12	24.4	1.93	1.08			44.1	70.6	31.7	45.3	76.9	84	61.7	51.4		79.2	50	50	80	73.1	75	56					0.2	0.28	0.25	0.19				0.048	0.41	0.91	3.56	0	3.33	0	5.41		0	0	0	0	5.77	0
		23.1	23.1	5.36	7.23			44.8	43.4	18.6	17.5	67.3		29.4	44.4	90.9			0	84.2			50					0.63	0.63	0.38	0.38				0.54	0.3	5.82	5.64	0		5.88	0	2.86			54.5	0
		19.2	20.1	4.09	5.59			39	49.7	6.29	6.93		66.7	33.8	39.1		68.8		23.1		55							1.03	1.77	0.57	0.7				0.27	1.06	0	0		0	0	0		3.7		0		0
		19.5	19.6	17.5	18			42.9	37.6	22	37.7		69.2	45.7	64.9			50	58.8	72.2		42.9	69.2					1.2	0.83	0.093	0.13				0.17	0	0.36	1.01		0	1.43	0.58			0	11.8	0		0
		8.65	5.73	13.9	18.3			35.6	42.2			29.4	35.5			33.3	55.6			50	53.8							0.34	0.25	0.93	2.09				0.69	1.11			0	3.23			0	0			0	15.4
		18.9	18	15.6	15			18.1	59.4	60.4	67		59.7	76.8	64.9		83		91.5	40	81.4	54.5	73.2					0.47	0.43	0.87	0.81				0.038	0.4	1.15	3.55		0	0	0		0		4.59	0	4.65	9.09
		12.8	7.7	13.7	20			39.6	56.3	29.6	45.7	51.8	43.9	0	38.7	61.2	64.7	44.4	31.2	53.8	71.7		40					0.32	0.26	0.32	0.64				0.37	0.49	1.31	1.03	1.75	3.25	0	3.23	1.49	0	0	12.5	0	6.52
		28.9	22.5	4.17	5.2			22.7	39.5	25.6	40	22	40		16	20	50.9		33.3	37.5	45.3							0.49	0.26	0.14	0.26				1.69	7.29	0.4	0.1	0	19.2		0	10	5.66		0	25	26.6
		4.33	4.08	17.7	13.7			46.8	44.6	44.8	50.8	46	42.7	39.4	40	66.7	30.3	33.3	50	58.1	51.1	50	50					0.2	0.1	0.2	1.06				2.15	4.08	3.21	1.52	2.92	9.76	3.03	0	2.56	32.1	14.8	0	6.45	22.3	19.2
		6.39	5.51	4.99	7.84			43.6	64.7	18.6	13.4	48.5	48.1	9.76	10.3	48	55.6	40	20.7	66.7	75	20	15.6					0.3	0.29	0.057	0.087				1.18	2.09	4.18	2.83	6.8	8.15	4.88	5.88	4	11.1	10	13.8	0	12.5	20
		24.9	29.4	11.3	8.08			23.3	32	15.8	20.5		31.6		24	40	36.1	41.7	40		46.2	60	27.3					0.21	0.27	0.21	0.085				0.75	1.64	2.03	4.04		6.32		0	0	13.1	8.33	20		12.5	0
		11.9	10.9	15.5	6.06			35.4	34.3	47.1	56.9	62.3	58.8	56.7	56.1	76.5	57.1	64.7	58.5	72.7	75	44	54.5					0.11	0.15	3.43	0.15				2.1	1.71	0.53	0.63	2.29	3.36	1.11	0	0	0	3.92	0	4.55	29.2	4
		18	20.1	2.48	8.8			52.2	69.3	30.9	34.6	79.4	72	41.7	52.3	80	72.4	61.9	38.9		71.9	75	68.3					0.15	0.35	0.46	0.84				1.08	1.11	5.47	6.69	0	1.55	4.17	5.33	0	0	4.76	13		6.25	0
		14.1	5.22	3.32	3.44			55.6	59	56.8	48.7	71.9	66	69.4	66	80.6	66.7	58.1	78.3	71.7	70.5	84.6	87.1					0.047	0	0.45	0.43				2.72	2.81	0.43	0.44	2.23	5.74	0	0.71	10.8	11.6	0	0	15	12.3	0
		12.7	14.5	6.27	7.61			49.6	37.7	26.4	34	58.6	54.6	36.4	80	65.2	52.4	75		71.7	75.6							0.49	0.41	0.00181	0.0028				6.36	8.41	1.67	1.22	9.26	8.19	0	0	13	11.4	0		13.3	13.3
		23	20.9	17.6	23.7			22.1	32.3	36	13.2	27.5	50	51.4	0	55.6	68.8	71.4		47.8	64.3	69.2						0.35	0.17	0.096	0.44				0.79	1.14	9.19	1.47	0	1.67	9.72	0	6.15	3.92	14.3		4.35	14.3	15.4
		12.8	10.6					33.9	49.8	4.5	10.4	62.1	64.3			76.5	80			77.4	63.4							0.12	0.13						1.08	0.8	1.8	4.15	3.91	0			5.56	2.99			3.77	4.88
		26.3	26.6					65.4	66.1			71.6	75.8			88.9	83.3			77.8	72.2							0.055	0.11						0.49	0.54			0	0.49			0	5.71			0	0
		15.5	15.4					49.8	51.2			72.4	73			72	76.5			76.5	50							0.14	0.23						0.17	0.29			0	0.8			2.13	2.44			5.88	4.35
		14.7	12.4					63.1	60.5			72.4	63.3			70	85.7			71.4	55.6							0.22	0.15						0.17	0.19			0	1.59			0	0			0	0
		16.3	18.8					45.5	43.9			57.1	77.3			77.8	76.7			81	75.8							0.4	0.27						0.08	0.063			0	0			0	0			0	0
		10.7	6.2					60.6	59.2			58.3	66.7			83.3	80.8				91.7							0.13	0.25						0.1	0.14			0	0			0	0				0
		20.9	22.4					46.1	24.8			47.6				49.1				58.3	48.1							0.35	0.7						0.55	1.23			0				0				0	7.41
		19	22.9					42	44.3			71.2	64.3			69.9	68.5			72.4	78							0.18	0.27						0.19	0.16			1.11	0			0	0.65			0	0
		5.31	12.6					53.3	53.2			55.2	60.6			61.8	66.7			54.8	71.8							0.34	1.11						0.9	0.94			2.08	1.82			4.62	6.98			12.9	15.4
		12.6	12.2					43.7	57.1			60.6				76.9				42.6								0.084	0.068						3.64	3.57			0				13.5				27.7
		11.5	11.5					52.4	38.1			72.2	65.7			63.6	74.2			71.4	50							0.17	0.14						0.018	0.014			0	0.34			0	0			0	0
		36.4	34.3					45.2	47.8			66.9	65.3			85.2	55			94.1	100							0.16	0.27						0.041	0.33			0	0.29			0	9.3			0	0
		14.4	13.9					59.2	60.3			83.8	82.3			86	81.8			80	58							0.4	0.27						0.012	2.19			0	0.58			0	6.25			1.54	10.4
		7.07	6.59					65.5	69.8			77.1	75.9			88.9	73.7			51.7	62.5							0.13	0.13						2.06	0.12			2.23	0			5.88	3.85			24.1	0
	CD27+ CD21-	3	16.2	1.32	1.25			46.3	42				52.4			88.9	16.7										FcRL5+ CD11c-	0.67	0.012	0.2	0.28				0.063	0.089				0			0	0
		8.32	7.08	4.39	4.4																							0.11	0.035	1.07	2.31
		6.05	4.49	2.04	1.53		CD27+ CD21-	24.7	21.3	9.2	7.45	28.6		4.08	7.55	0	7.69	0	12.5			15	17.8					1.47	0.93	2.51	1
		2.33	3.13	6.45	9.49			20.7	17.8	12.2	10.2	23.1	32.4	3.57	8.89	0	12.5	9.09	11.8	0	18.2	8.62	12.7					0.12	0.16	0.75	0.67				0.13	0.035	0.26	0.44	0		1.39	5.19	0	0	0	0			0
		3.23	3.48	14.8	13.5			18.7	19.2	8.16	5.95	11.1	12.5	7.32	12.1	38.5			0			14.8	33.3					0.17	0.13	1.64	1.92			FcRL5+ CD11c-	1.56	0.99	1.89	2.29	2.63	2.13	6.8	1.52	0	0	3.23	5	0	9.09	5.17
		1.86	1.41	1.45	1.34			13.1	12	19.6	24.3	3.33	21.4	20.5	25	0	0	0		0	0	8.33	83.3					0.85	0.72	0.32	0.1				0.32	0.13	3.17	1.31	0	0	6.42	1.61	0			28.6			3.7
		5.95	6.59	1.49	1.58			21.5	23.3	6.99	9.58	5.26	10	8		40	14.3	0		16.7	20							0.48	0.5	0.71	0.61				0.22	0.13	0.7	0.87	0	3.7	1.59	7.69	0	0	0		0	0	8.33
		9.28	6.43	9.89	16.7			21.3	27.3	16.3	14.7	12.5	14.3	25	4.76	0	31.6		36.4	12.5	42.9		0					0.88	0.3	1.01	0.58				0.88	0.57	0.87	0.43	0	0	0		4.35	0	0		16.7	0
		4.79	6.27	7.26	7.88			22.2	17.8	22.6	21.3	10.3	5.56	40	24.5	22.2	0	28.6	18.2	0	10	0	27.3					0.17	0.61	0.25	0.12				0.034	0.03	2.08	1.37	0	14.3	9.09	9.8	0	0		7.14	0	0
		4.96	9.04	0.78	1.11			26	23.8	22.8	25.4	9.52	11	25	23.5	10	6.82		57.1	0	7.14	0	22.2					0.044	0.05	0.27	0.11				0.23	0.7	1.36	0.75	1.23	3.45	0	5.33	0	0	0	0	0	0	17.6
		4.57	2.98	4.41	2.81			22.7	22.7	10.1	11.1	15.4	61	16.7	14.3	12.5	33.3	28.6			35.5	11.1	33.3					0.11	0.26	0.66	0.78				1.54	0.62	0.4	0.18	1.59	1.37	1.35	0	5	9.09		0	0	2.38	5
		1.76	1.38	11.3	14.1			12.8	10.7	10.4	9.4	8.93	7.69			1.92	0			0	9.09							0.31	0.15	0.013	0.032				0.009	0.37	0.81	0.35	0	0	0	0	0	0	9.09			0	22.2
		4.15	2.75	4.31	6.18			24.5	19.2	10.2	18	13.3	7.14	22	31.5	10.5	5.75	11.1	14.3	8	9.9	60	25					0.01	0.29	0.56	1.46				0.27	0.2	0.55	0.6	0.75	0			2.56	0			0	0
		1.87	2.37	1.8	1.53			42.7	44.5	11.4	13.8	32.7	21.6	8.33	14.3	0	35.7	0	25	0	25	0	5.56					0.16	0.16	0.22	0.37				0.85	1.65	0.016	0.055	3.52	3.06	0	0	7.02	2.3	0	0	4	1.98	0
		8.66	6.23	0.74	0.36			21.4	15.5	16.9	15.8	10.7	12.9	11	13.2	9.09	5.88	6.67	3.33	6.9	16.7	0	28.6					0.53	0.63	0.13	0.14				1.33	1.5	0.7	1.36	0	5.23	1.27	5.67	0	0	0	0	0	12.5	15.4
		5.33	4.08	8.58	9.83			30.9	29.5	44	47.1	14.2	15	29.4	26.2	10.6	9.68		33.3	4.27	6.9		50					0.68	0.85	0.86	0.71				2	1.52	0.27	0.48	3.16	2.94	0	0.99	3.03	0	5.88	0	3.45	5.56	0
		1.74	1.49	1.46	1.4			49.9	40.8	11.1	10.9	39.2	34.8	0	13.3	4.35	23.5		23.1	7.69	19.2	0	18.2					0.21	0.81	1.01	0.82				0.9	0.59	2.52	2.54	3.07	5.34	0	7.14	3.85	3.23		16.7	3.27	1.15
		0.95	1.47	2.05	1.78			39.6	54.5	26.6	21.7	17.6	48.2	30.2		14	24.2	15.8	40	7.69	22.9	26	28.6					0.23	0.48	0.2	0.1				1.81	0.97	2.92	2.6	9.8	0	0	3.33	13	0		15.4	7.69	0	12.5
		2.99	1.66	0.83	1.15			49.3	33.7	11.2	14.8	25	15.4	5.66	6.98	27.3	37.5	4.55	11.5	33.3	16.7	0	5					0.03	0.12	0.27	0.18				1.25	0.66	0.96	0.55	2.82	4.76	0		14	3.23	5.26	0	0	6.02	0
		2.45	2.44	2.8	6.47			25	27	35	28.6	23.7	20.5	20.7		46.2	33.3			4.55	10.3	30.8						0.28	0.6	0.22	0.91				0.66	0.74	1.27	0.76	0	15.4	0	4.65	0	12.5	13.6	0	0	16.7	11.1
		3.1	1.81	1.25	2.58			41.7	47.9	43.6	50.4	20.3	24.1	25.7	25	0	6.67	10	50	11.1	3.66	12.5	0					0.15	0.22	0.2	0.34				2.78	3.09	1.54	1.49	7.89	6.41	0		23.1	9.09			9.09	13.8	0
		4.81	4.49	5.21	2.79			31.1	29.6	36.2	38.8	17.6	17.7		36.4	0	9.52		0		0		0					0.16	0.81	0.1	0.16				0.36	0.38	1.1	1.11	1.35	1.03	2.86	2.78	0	10	10	0	0	0	0
		2.82	3.77	0.72	1.2			34.7	33.7	51.2	54	26.7	18.4	28.6	26.7		0		31.2		0		45.5					0.49	0.77	0.42	1.16				0.44	0.54	5.38	15.4	0	1.27		22.7	0	4.76		0		0
		2.78	3.03	7.58	8.07			20.6	2.83	46.4	39.5	14.1		28.3	17.8	22.2		39.1	16.7	11.1		20	16.7					0.23	0.46	0.22	0.46				0.4	0.44	0.45	1.51	0	1.6	14.3	0		0		12.5		0
		1.39	3.55	2.9	2.17					41.8	44.4			31.9	35.5			0	46.7			27.3	31					0.22	0.59	0.21	0.19				0.082	0.12	0.85	1.08	0		1.09	2.8	3.23		0	4.17	0		0
		3.58	3.96	4.54	2.08			7.53	20.1	19.2	19.5	11.6	22.6	20.7	13	2.13	30.4	0		17.3	12.8	0	33.3					0.45	0.37	0.3	0.26						3.17	2.26			6.38	10.7			0	6.67			0
		1.51	2.07	1.51	1.57			8.26	6.5	48.9	47.8	0	3.23	18.2	19		0		25	25	4.17							0.64	0.73	0.33	0.2				0.7	0.014	1.21	1.42	1.96	0	6.9	4.35	2.5	0	33.3		4.19	0	0
		2.81	2.76	1.81	2.85			22.4	26	21.5	27.2	9.5	5.75		9.38	17.4	11.1		31.2	3.92	17.5		5.26					0.85	0.61	0.42	0.24				2.22	0.74	0.88	1.09	9.09	1.43	6.06	0.79		0		25	37.5	16.7
		4.13	6.32	2.27	2.06			19.5	14.9	43.9	30.5	7.69	8	14.9	27		16.7	0	0	0	21.2	12.5	16					0.56	0.51	0.3	0.58				0.89	0.88	0	1.53	5.45	15.8		6.25	3.12	11.4		18.8	7.84	3.51
		7.8	7.51	3.16	2.79			30.4	24.1	46.9	42.3	19.2		52.9	38.9	9.09			27.3	0			50					0.89	0.61	0.036	0.04				0.21	0.53	1.65	4.89	0	0	4.26	6.76		0	0	16.7	0	1.92	0
		1.76	0.77	5.3	7.04			13.1	6.27	21.6	16.9		2.78	23	29.3		3.12		38.5		10							0.55	0.32	0.27	0.68				0.64	0.8	1.99	1.73	0		0	2.78	2.86			0	0
		3.84	4.28	3.36	3.86			16.1	18.2	49.2	43.7		15.4	27.1	23.4			12.5	29.4	16.7		28.6	15.4					0.64	0.44	0.64	0.94				0.76	1.04	0.011	0.00833		0	0	0		7.41		5.26		10
		5.01	3.01	5.04	6.07			19	20.9			5.88	3.23			0	11.1			0	7.69							0.35	0.2	0.26	0.53				0.51	1.31	0.59	1.35		11	1.43	2.92			0	23.5	0		14.3
		5.16	6.29	2.05	1.95			29.6	18.9	16.6	15.6		8.81	5.36	24.3		5.66		6.78	0	4.65	18.2	13.8					0.49	0.28	0.094	0.2				1.15	1.43			11.8	6.45			16.7	22.2			0	0
		2.29	0.93	5.43	5.06			31.3	18.3	20.3	14.5	8.77	10.6	0	0	7.46	13.7	11.1	0	3.85	8.7		0					0.16	0.14	0.57	1.68				0.094	0.32	0.66	2.08		1.89	1.64	2.8		5.66		3.67	0	4.65	0
		1.05	1.04	0.38	0.8			39.7	31.7	26.6	29.6	9.76	12.5		20	20	28.3		16.7	0	28.1							0.63	0.68	0.41	0.41				0.27	0.34	0.35	0.36	3.51	4.07	16.7	0	2.99	13.7	11.1	6.25	0	4.35
		6.36	10.8	6.52	1.82			22.8	27.1	23.4	16.4	13.9	23.8	9.85	0	5.13	28.4	7.41	16.7	9.68	20.2	1.92	14.3					0.12	0.1	0.27	0.11				0.43	1.65	0.13	0.4	4.88	2.5		0	10	13.2		0	12.5	7.81
		2.7	2.96	6.49	2.62			36	22	18.5	23.3	19.4	20.7	2.44	11.8	12	16.7	10	13.8	3.7	4.17	10	12.5					0.13	0.1	1.64	0.3				1.07	1.92	0.62	0.45	5.11	11	0.76	0	2.56	16.5	3.7	0	9.68	16	0
		4.93	4.19	3.13	18.3			23.9	28.4	12.3	20		32.6		12	0	32.8	16.7	20		23.8	0	9.09					0.17	0.26	0.46	2.41				0.85	1.63	1.36	0.8	6.8	6.67	4.88	1.47	4	11.1	20	6.9	3.7	12.5	0
		11.9	8.08	2.4	2.45			44	42.4	28.4	20.1	25.7	20.2	8.89	11.4	5.88	19	9.8	14.6	22.7	0	12	3.03					0.089	0	0.22	0.16				0.57	1.27	1.01	2.29		7.37		4	0	11.5	8.33	0		5	0
		5.02	4.48	13.5	12.8			23.1	17.2	44.1	50.6	8.82	9.84	27.1	36.7	0	10.3	14.3	51.9		12.5	10	20.6					1.43	1.66	0.014	0.007				1.18	0.98	0.091	0.15	1.14	1.68	0	0.88	0	23.8	7.84	0	4.55	0	0
		6.88	6.07	8.2	8.42			30.8	27.6	21	34.7	17.5	22.3	13.9	17	4.3	17.4	9.68	4.35	11.8	16.4	7.69	9.68					0.84	0.43	0.13	0.86				1.57	1.54	1.02	1.98	0	4.15	6.25	3.33	0	13.8	9.52	5.56		0	0
		1.36	1.57					33.5	41.9	49.3	37.2	23.8	27.1	45.5	20	17.4	16.2	12.5		18.3	17.8							0.52	0.57						2.51	1.71	1.62	1.32	5.35	6.17	5.56	6.38	3.23	7.25	6.45	8.7	7.09	4.1	7.69
		3.49	4.16					9.5	8.15	40.2	42.6	2.5	16	27.8	0	3.7	0	14.3		13	14.3	15.4						0.16	0.22						2.01	1.66	1.09	1.22	3.47	2.05	9.09	0	5.8	7.62	12.5		11.7	2.22
		1.38	2.01					43	29.3	40.5	47.3	27.3	28.6			15.7	15			9.43	31.7							0.41	0.59						1.32	1.79	4.77	4.41	1.54	3.33	6.94	0	1.54	0	14.3		13	28.6	0
		5.64	4.19					9.39	8.14			7.76	10.8			0	5.56			11.1	22.2							0.57	0.46						0.99	0.57	3.6	3.73	3.91	7.69			1.59	0			0	2.44
		2.98	3.39					13.5	14.5			10.9	11.2			0	11.8			0	34.8							0.34	0.33						1.03	1.44			1.3	4.19			6.25	5.71			11.1	22.2
		2.96	2.69					11.7	13.2			10.3	14.3			10	14.3			14.3	33.3							0.27	0.41						0.26	0.39			0	0.4			4.26	0			0	13
		11.1	11.7					25.7	25.6			17.9	10.6			11.1	13.3			9.52	6.06							0.55	0.91						0.73	1.15			0	6.35			0	9.09			0	0
		3.96	5.1					13.4	15.6			16.7	16.7			0	3.85				8.33							0.55	0.9						0.74	0.86			2.68	2.15			0	5			0	0
		1.86	4.44					11.2	18.7			4.76				3.64				8.33	40.7							0.56	0						0.36	0.43			0	5.26			0	0				0
		1.18	1.69					18.2	19.3			15	19			16.4	19.4			20.7	20							0.39	0.36						0.56	0.89			2.33				0.88				16.7	3.7
		2.35	2.17					11.9	13.3			6.9	18.2			5.88	19			9.68	15.4							0.3	0.2						0.42	0.58			1.11	2.74			2.36	1.94			3.45	0
		3.87	3.41					18.9	14.3			12.1				0				17								0.62	0.9						1.32	1.55			2.08	5.45			1.54	14			9.68	7.69
		2.72	1.92					8.96	10.6			8.33	10.3			18.2	3.23			0	37.5							0.29	0.25						1.49	0			6.52				5.41				2.13
		1.04	1.45					13.3	11.1			10.5	7.06			0	5			0	0							0.24	0.22						0.45	0.47			0.9	1.35			0	0			0	0
	CD27- CD21+	61.7	36.7	79.4	80.2			8.86	8.59			5.18	6.3			3.49	2.73			4.62	19.3						FcRL5- CD11c+	1.49	1.16	0.37	0.64				0.42	0.41			1.09	0.86			0	6.98			0	0
		57.7	58.3	73.6	77.7			15.5	12.8			18.1	14.7			11.1	15.8			17.2	12.5							0.92	0.44	1.15	1.1				0.34	0.95			0.78	2.38			0	6.25			0	11.8
		60.9	58.6	81.5	80.7			9.58	9.77				4.76			0	16.7											2.58	2.65	0.77	1.15				0.74	0.43			5.03	2.41			2.94	3.85			13.8	12.5
		58.5	59.7	56	42.9																							0.85	1	1.92	3.8				0.5	0.49				0				0
		56.8	53.5	29.3	21.8		CD27- CD21+	24.1	24.1	18.3	17.4	28.6		20.4	7.55	60	61.5	33.3	4.17			5	0					0.77	1.2	4.36	1.82
		78.6	77	76.4	59.9			29.6	28.2	36.7	37.4	23.1	13.5	32.1	17.8	0	25	27.3	23.5	9.09	9.09	29.3	18.6					1.11	1.83	0.74	0.36				1.85	0.28	0.96	1.76	0		0	2.6	0	0	0	4.88			0
		50.3	43.1	47.1	60.6			25.5	24.2	39	40.9	14.8	37.5	36.6	31.8	0			44.4			22.2	22.2					0.89	0.85	0.47	0.59			FcRL5- CD11c+	7.81	8.49	4.13	3.58	2.63	4.26	3.88	3.03	0	0	6.45	5	0	9.09	1.72
		62.9	54.6	43.2	9.41			27.8	29.3	27.2	16.1	16.7	28.6	22.3	25	21.4	11.1	45.5		7.14	0	16.7	16.7					1.56	0.95	2.77	2.49				2.63	1.15	3.12	3.23	4.41	0	0	8.06	3.92			0			0
		55.4	51.7	13.4	8.83			20	18.4	38.8	23.7	15.8	20	24		20	28.6	40		8.33	0							0.53	0.96	3.42	2.64				1.86	2.21	2.89	7.24	0	0	3.97	30.8	3.33	0	0		0	0	8.33
		56.1	53.8	82	37			16.9	13.7	17	29.2	12.5	14.3	31.2	38.1	11.1	15.8		9.09	12.5	7.14		62.5					0.27	0.46	0.44	0.47				3.55	3.36	2.56	1.42	3.26	6.25	0		8.7	0	0		0	0
		23.8	55.3	43	53.5			11.7	18.4	19.1	6.68	24.1	5.56	10	22.6	11.1	14.3	28.6	15.2	20	0	17.6	12.1					0.29	0.42	5.25	2.81				0.83	1.17	1.72	1.52	0	0	2.27	1.96	5.88	3.57		7.14	12.5	4.76
		80	81.2	20.4	6.77			10.9	11.2	8.32	5.36	30.2	26	45	17.6	10	15.9		14.3	21.7	23.8	10	11.1					2.94	2.66	1.1	0.67				0.85	2	4.74	5.05	1.23	0	0	1.33	0	0	9.09	3.45	0	0	5.88
		41.3	70.7	70.5	66.6			12.5	17.7	37.5	14.4	38.5	3.39	33.3	28.6	37.5	0	14.3			12.9	0	16.7					0.56	0.72	3.29	3.25				18.1	16.5	7.74	7.53	7.94	15.1	1.35	7.14	15	13.6		10	17.4	11.9	10
		67.8	70.4	77	87.6			32.4	40.3	25.2	36.2	16.4	20			23.1	13.3			21.7	18.2							0.18	0.18	0.43	0.55				0.79	2.49	4.22	2.29	0	6.32	0	0	0	10	9.09			9.68	11.1
		40.7	56.6	73.6	87.2			11.3	11.1	6.3	4.51	26.2	26.5	22	13	13.2	8.05	33.3	28.6	19	23.8	20	8.33					0.61	0.56	1.82	1.05				0.42	0.21	6.86	4.96	0.56	0			0	0			0	0
		65.1	62.4	50.6	49.6			9.65	8.56	26.3	21.8	7.69	15	22.5	17.1	60	0	20	0	20	0	15.4	5.56					1.69	2.51	4.81	7.39				5.54	4.44	0.64	2.7	4.69	2.55	0	2.34	5.26	2.3	0	3.85	20	8.91	0
		70.4	72.2	79.5	79.3			12.2	14.7	25.8	28.4	20.9	24.1	26.5	15.1	24.2	5.88	26.7	40	10.3	0	0	0					0.37	0.23	7.24	5.75				6.18	7.73	4.87	4.51	7.69	9.8	1.91	0.71	0	7.14	0	10	0	0	0
		76.8	78.4	76.5	73			9.84	10.5	6.4	7.89	26	29.1	17.6	9.52	25	27.4		0	17.8	25.9		0					1.21	1.26	1.88	1.53				16.1	19.3	0.95	1.83	11.1	9.41	1.01	2.23	6.06	17.6	0	0	24.1	16.7	12.5
		53.9	72.6	87.5	81.7			4.03	5.67	27.8	26.9	13.7	17.4	45.5	34.4	8.7	11.8		30.8	15.4	7.69	25	27.3					2.4	2.61	4.84	4.03				13.6	9.5	11	15.6	8.1	5.34	11.8	14.3	6.73	1.61		16.7	2.76	6.32
		72.6	74.7	49.6	52.7			4.26	2.99	13.4	13.7	10.6	7.74	39.5		6	3.23	36.8	40	5.77	7.23	29.6	14.3					1.72	2.24	3.32	8.68				9.28	9.04	24.6	20.3	5.88	4.35	27.3	13.3	0	17.6		0	30.8	19.2	0
		46.7	65	81.2	67.9			2.34	5.53	27.5	17.2	6.25	0	52.8	32.6	9.09	12.5	31.8	15.4	22.2	16.7	55.6	35					1.34	1.55	1.75	3.31				13.7	12.4	10.6	8.76	7.75	8.93	6.98		14	6.45	5.26	0	5.77	8.43	3.7
		55.8	57.1	62.1	60.1			11.8	11	11.2	7.1	23.7	16.7	34.5		23.1	15.2			13.6	17.2	7.69						4.37	5.12	3.27	1.81				13.1	12	26.9	24.7	6.25	23.1	15.1	11.6	9.09	0	40.9	19.2	11.1	0	22.2
		67.3	61	84.4	89.7			8.05	6.06	8.13	5.21	4.05	10.8	21.4	5.56	22.2	20	20	16.7	14.8	28	37.5	17.4					3.92	3.65	1.6	1.45				10.9	8.71	13.5	16.5	13.2	6.41	10.3		7.69	9.09			9.09	3.45	23.1
		74.7	75.4	48.7	55.2			11.6	9.72	7.69	9.22	0	10.1		27.3	37.5	23.8		0		35.7		33.3					2.44	2.82	6.8	6.3				5.93	5.6	18.7	19.3	2.7	5.13	10	8.33	11.1	3.33	30	0	3.7	9.76	12.5
		67.7	64.2	70.7	69.7			9.2	7.52	2.72	3.38	20	12	28.6	13.3		12.5		18.8		0		0					1.52	3.54	3.45	4.14				11	13.8	32.3	26.7	5.88	6.33		9.09	0	9.52		0		14.3
		62.3	65.9	73.9	81.1			11.1	16.4	5.9	7.08	28.1		9.78	21.5	37		17.4	14.6	33.3		20	12.5					1.76	2.13	6.42	2.89				19.2	17.3	16.3	18.1	6.67	9.6	0	13.3		12.5		0		16.7
		76.6	70.4	69.7	68.1					4.38	3.08			12.8	17.4			0	6.67			0	6.9					1.25	1.77	3.89	2.56				0.61	0.25	25.6	20.1	1.03		25	14	0		26.1	27.1	0		26.7
		67.9	68.5	77.6	67.2			20.1	22.1	22.7	20.7	13	29	12.6	8.7	14.9	30.4	0		5.03	30.8	12.5	0					2.14	2.46	3.38	5.85						49.8	40.7			53.2	24			20	33.3			36.4
		69.5	60.5	77.4	73.6			32.4	33.2	5.25	5.67	42.9	25.8	15.2	10.3		9.09		16.7	0	29.2							3.63	4.83	2.41	2.64				4.54	0.58	27.8	26.5	5.1	3.45	26.4	13	5	0	0		9.22	7.69	12.5
		65.1	63.8	68.4	71.3			14.9	13.3	13.1	12.4	6	4.21		37.5	4.35	7.41		12.5	15.7	7.02		31.6					4.42	4.14	4.82	5.08				5.66	7.67	11.5	10.4	0	4.29	6.06	5.16		0		0	0	16.7
		86.2	91	65.8	64.3			15.5	9.76	5.53	12	0	8	14.9	18.9		4.17	37.5	16.7	20	0	12.5	8					2.87	2.05	6.83	6.56				2.13	1.89	11.3	12.5	1.45	1.95		3.12	3.12	1.27		18.8	3.92	8.77
		68.5	67.6	73.8	68			10.6	17.6	3.39	3.78	11.5		5.88	8.33	0			0	10.5			0					5.09	4.34	10.6	10				1.71	1.68	6.3	9.35	0	0	4.26	4.05		0	0	0	0	0	12.5
		67	73	62.5	54.1			30.6	35	8.78	9.48		27.8	18.9	15.8		18.8		30.8		15							3.65	2.25	3.6	5.01				1.32	1.2	17.1	17.1	1.96		17.6	11.1	5.71			36.4	0
		60.7	58.1	78.3	77.4			22.3	21	4.41	5.73		15.4	12.9	6.43			25	5.88	11.1		14.3	7.69					4.47	3.58	2.1	1.95				3.53	3.21	0.27	0.23		0	1.27	0		1.85		0		2.5
		66.4	82.4	52.4	75.2			16.9	17.4			41.2	45.2			33.3	22.2			50	30.8							1.85	1.16	1.89	2.86				2.64	1.64	11.6	10.7		0	7.14	5.85			12.5	0	0		42.9
		84.5	84.5	92.2	86			9.16	12.7	16	12.2		24.5	10.7	8.33		9.43		0	60	4.65	9.09	8.7					1.37	1.11	0.4	0.52				5.4	3.63			0	9.68			0	0			16.7	0
		61.7	48.8	68	77.7			11.6	16.1	12	16.1	28.1	35.8	66.7	45.2	31.3	17.6	22.2	31.2	26.9	10.9		50					3.02	3.87	3.78	2.79				6.77	8.84	3.95	2		5.03	0	1.15		5.66		0.92	0	14	9.09
		74.3	62	58.2	38.6			6.16	7.74	11.2	12.2	24.4	16.7		56	10	9.43		50	25	10.9							3.1	4.65	7.59	3.37				3.04	3.84	11.2	8.48	0.88	5.69	0	3.23	0	0	11.1	6.25	3.85	8.7
		65.2	62.8	60.1	50.2			15.4	12.6	14.6	18.7	31.4	15.2	40.2	50	17.9	13.8	22.2	33.3	12.9	11.7	15.4	28.6					7.44	6.65	2.87	7.83				9.13	6.86	5.15	6.71	4.88	12.5		0	10	7.55		0	25	10.9
		42.4	29.9	71.1	73.3			8.42	8.23	16	10.3	14.6	18.5	43.9	30.9	20	11.1	20	34.5	18.5	12.5	60	56.2					1.48	1.29	2.03	2.26				9.28	6.76	8.51	10.7	2.92	6.71	6.06	10	12.8	8.26	22.2	0	25.8	5.32	15.4
		67.8	69.2	27.7	22.8			14.3	12.6	19	17.5		11.6		8	40	14.8	33.3	20		16.2	20	27.3					0.42	0.32	0.51	0.43				12	11.6	15.5	17.1	20.4	12.6	12.2	19.1	12	8.33	0	6.9	18.5	8.33	0
		42.5	49.7	55.3	60.9			4.21	4.82	8.57	10.3	7.43	12.6	21.1	24.6	11.8	14.3	19.6	14.6	4.55	16.7	20	15.2					0.54	0.35	4.86	5.74				6.6	8.57	10.7	12.9		14.7		12	20	13.1	8.33	0		12.5	20
		81.6	79.9					11.9	8.45	5.11	2.64	8.82	13	14.6	6	20	17.2	4.76	5.56		12.5	0	4.76					0.5	0.57						5.77	5.6	13.4	13.5	8	4.2	10	12.3	5.88	4.76	5.88	19.5	27.3	0	28
		56	52.1					4.76	5.55	11.8	6.65	6.69	7.45	16.7	11.3	7.53	8.7	32.3	8.7	9.45	4.1	7.69	0					0.4	0.51						5.78	4.94	21.8	19.7	2.94	7.25	16.7	16	20	3.45	23.8	5.56		0	30
		77.8	78.3					6.17	5.19	4.61	9.05	8.33	7.24	0	0	8.7	15.2	12.5		6.67	6.67							0.21	0.35						6.84	7.95	4.47	3.91	4.31	6.38	0	4.26	5.38	7.25	3.23	0	7.87	9.02	30.8
		57.6	61.1					46.8	47.3	5.09	8.82	50	28	11.1	88.9	37	28.1	0		26.1	14.3	0						0.44	0.26						9.7	9.64	13	16.1	8.8	8.82	27.3	20	5.8	12.4	0		18.3	11.1
		70.6	68.6					4.86	7.48	1.8	3.73	1.52	7.14			5.88	5			9.43	0							0.96	1.04						0.5	0.64	17.8	17.6	0	1.67	11.1	0	0	0	0		0	0	0
		69.9	80.5					18.7	20.2			14.7	8.92			11.1	11.1			11.1	5.56							0.4	0.49						1.29	1.2	9.91	18.7	0	1.92			0	0			0	2.44
		54.8	54.4					24.1	22.5			11.5	11.9			16	11.8			11.8	6.52							0.99	1.17						1.76	2.6			1.3	3.94			0	2.86			22.2	0
		68.5	65.3					19.6	20.4			12.1	12.2			20	0			7.14	11.1							0.22	0.31						0.8	1.01			1.71	0.8			0	0			0	2.17
		83.5	71.5					16.3	16.9			21.4	7.58			11.1	10			9.52	15.2							0.36	1.85						0.77	1.42			1.43	0			3.57	0			7.14	0
		76.9	70.8					17	16.8			25	11.1			16.7	11.5				0							0.24	0.2						0.84	0.84			0.89	3.23			0	0			0	0
		78.5	80.8					30.1	29			42.9				47.3				16.7	3.7							0.42	0.48						2.07	2.52			0	0			0	2.78				0
		54.5	56.4					23.8	22.9			10	11.1			12.3	9.26			6.9	2							0.21	0.21						1.38	2.48			0				0				0	14.8
		75.3	77.5					23.9	24.4			20.7	3.03			29.4	9.52			3.23	2.56							1.21	0.81						1.26	0.84			0	1.37			0.79	0.65			0	0
		87.7	87.9					24.9	19			24.2				7.69				6.38								0.5	0.57						0.6	0.61			0	3.64			1.54	0			0	0
	CD27- CD21-	5.31	28.8	4.12	3.26			28.8	33.7			14.8	17.2			18.2	22.6			14.3	12.5						FcRL5- CD11c-	97.6	98.8	99.3	98.8				1.7	7.14			2.17				8.11				14.9
		27.6	27.9	12.1	5.31			31	31.8			20	25.3			14.8	35			5.88	0							98.9	99.5	97.4	96				0.51	0.32			1.8	0			0	2.78			0	0
		24.6	31.6	9.36	10.8			21.6	23.1			8.79	8.52			8.14	11.8			6.15	7.08							94.5	95.2	95.5	96.9				0.8	1.27			1.09	0.86			2.04	0			0	8.33
		33.3	31.5	27.8	39.7			12.6	11.8			4.76	7.06			0	5.26			3.45	0							98.8	98.5	96.6	94.8				0.098	2.2			0.33	0.13			2	0			0	2.36
		26.8	30.9	9.67	7.21			34.6	36.2				42.9			11.1	66.7											98.9	98.5	87.8	93.6				3.01	1.54			4.47	2.41			11.8	3.85			10.3	12.5
		13.3	11.6	16.3	36.7																							97.7	96.9	98.8	99.5				3.1	2.88				3.45				7.69
		26.4	34.3	50.5	36		CD27- CD21-	31.2	41.2	5.01	4.18	14.3		2.04	1.89	0	15.4	0	0			5	0					98.3	98.3	98.6	98.5
		11.7	32	39.6	70.1			20.1	32.1	19.9	9.7	7.69	16.2	10.7	6.67	0	25	9.09	11.8	0	9.09	5.17	0.98					96.8	98.6	94.6	95.8
		21	6.29	76	81.5			17.8	33.8	15.8	18.7	11.1	12.5	4.88	6.06	0			11.1			11.1	22.2					99.2	98.2	95.3	97				97.9	99.7	98.7	97.7	100		98.6	92.2	100	100	100	95.1			100
		29.3	26.6	15	61.2			21.5	24.2	29.7	48.4	3.33	7.14	13.4	25	0	0	9.09		0	11.1	41.7	0					99.7	99.5	99.2	99.4			FcRL5- CD11c-	89.4	90	93.4	93.9	92.1	93.6	87.4	93.9	100	100	87.1	90	100	81.8	93.1
		65.2	32.8	48.3	40.7			15.8	32.4	22.8	50.8	10.5	0	12		0	0	10		33.3	20							99.6	99.3	93.5	95.7				96.3	97.2	91.9	94	95.6	100	91.7	88.72	96.1			71.4			92.6
		7.76	7.11	66	77.8			35.2	38.4	59.9	43.1	0	28.6	18.8	4.76	11.1	21.1		27.3	12.5	14.3		0					96.5	97	98.9	99.3				97.8	97.64	95.91	91.5	100	96.3	94.4	61.51	96.7	100	95.5		100	100	83.34
		51.1	21.5	12.3	10.2			47.1	25.5	41.5	67.2	27.6	11.1	10	28.3	22.2	0	14.3	33.3	20	0	41.2	39.4					99.4	98.9	95.6	94				91.8	95.8	96.2	98.1	96.7	93.8	100		69.6	100	100		50	100
		19.2	15.4	18.4	6.23			16.7	17.3	62.6	65.1	7.94	12.3	20	35.3	10	9.09		0	13	21.4	10	22.2					99.6	99.6	99.2	98.8				99.1	98.8	94.9	96.4	100	85.7	86.4	88.2	94.1	96.4		85.7	87.5	95.2
		27.6	17.1	21.4	8.81			54	26.9	27.2	70.2	23.1	16.9	0	42.9	25	9.52	0			3.23	33.3	16.7					98.5	98.6	97.9	98.7				98.9	97.2	89.8	92.3	97.5	96.6	89.7	89.3	100	100	90.9	86.2	100	100	70.6
		14.2	8.64	30	22.5			14.1	10	56.5	47.7	2.73	1.54			7.69	6.67			0	0							97.3	96	93.6	91				78.5	81.7	88.5	91.5	90.5	79.5	97.3	92.9	70	77.3		90	73.9	69	85
		21	15.7	12.9	14.7			15.6	11.5	82	75.6	13.3	21.9	38	33.3	20.2	26.4	22.2	21.4	28	16.8	0	16.7					99.4	98.9	89.6	91.9				99.2	96.9	94.2	97.3	100	91.6	100	100	100	90	72.7			90.3	55.6
		16.2	7.52	17.1	22.3			17	15.4	23.8	11.7	7.69	14.4	8.33	2.14	20	7.14	20	12.5	0	0	0	5.56					98.4	98	97.8	98.3				99.3	99.6	92.2	94.4	98.7	100			94.9	100			100	100
		33.6	5.12	8.51	14.8			10.8	7.08	33.5	20.3	7.11	5.88	11.2	5.91	18.2	0	26.7	6.67	6.9	5.56	12.5	0					97.5	97.1	94.1	95.4				91.3	88.7	99.3	97.1	87.9	85.7	100	97.7	77.2	71.3	100	96.2	59	55.4	100
		11.6	7.15	40.2	30.6			11.7	19.2	34.7	22.6	6.7	8.74	29.4	21.4	4.81	16.1		0	3.52	5.75		25					97.7	96.2	96.2	89.6				91.1	89.2	94.2	91	90.4	80.4	96.8	93.6	100	92.9	100	80	100	87.5	76.9
		29.8	10.7	13.8	24.4			12.6	23.2	39.6	45.6	5.88	30.4	27.3	28.9	17.4	11.8		23.1	0	19.2	12.5	27.3					98.4	98	97.9	96				79.3	78.2	98.6	97.5	82.2	87.1	98.7	96.8	75.8	82.4	94.1	100	58.6	77.8	87.5
		23.4	15	16.5	24.6			6.43	10.3	37.5	48.7	5.63	11.9	16.3		2	8.06	21.1	0	0	4.82	22.2	28.6					95.2	92	96.6	98				84.2	89	83.6	78.9	88	88.3	88.2	78.6	85.6	90.3		66.7	91	90.2
		7.26	8.57	13.4	7.57			33.3	28.1	42	54.4	37.5	23.1	26.4	46.5	0	25	40.9	38.5	22.2	0	33.3	25					95.1	94.4	97.8	97				86.5	88.2	64.1	69.4	80.4	91.3	63.6	73.3	82.6	82.4		61.5	53.8	61.5	62.5
		9.08	2.62	36.6	26.1			16.9	20.4	32.9	49	15.8	23.1	27.6		7.69	6.06			4.55	13.8	7.69						97.2	96.4	92.6	92.2				83.1	85.8	87.1	90	85.9	81	90.7		70	79	89.5	80	86.5	75.9	85.2
		24	16	5.41	4.06			15.8	21	20	23.4	6.76	5.64	17.1	38.9	11.1	10	20	16.7	11.1	13.4	0	30.4					98.2	95.5	95.8	95.5				84.4	84.9	63.9	70.7	93.8	61.5	69.8	76.7	90.9	75	36.4	73.1	77.8	66.7	44.4
		19	14.8	10	10.2			18.7	24.2	26.9	21.7	0	10.1		22.7	25	19		100		7.14		0					97.3	97.1	93	96.7				83.7	86.1	83	79.9	71.1	78.2	79.3		61.5	78.8			72.7	72.4	76.9
		9.87	3.13	26.9	29.3			19.5	16.4	37.1	24.7	26.7	8	28.6	29.3		12.5		6.25		0		36.4					97.9	97.2	95.5	97.1				92.8	93.4	79.2	78.3	93.2	93.8	87.1	88.9	88.9	83.3	60	83.3	88.9	84.1	75
		6.25	5.66	15.2	22.7			61.8	80.4	19.7	22.9	14.6		18.5	24.3	11.1		8.7	16.7	22.2		6.67	4.17					96.4	96.3	95.8	93.5				87.9	85.1	59.2	46.1	94.1	92.4		54.5	100	81		20		85.7
		7.18	13.1	16.2	18.8					43.4	45.8			23.4	22.3			60	26.7			9.09	6.9					94.8	92.9	96.7	96.1				79.8	81.3	81.6	76.9	93.3	88	71.4	86.7		87.5		81.2		83.3
		7.66	9.04	11	7.91			5.65	42.1	17.1	19.1	7.25	19.4	8.05	8.7	6.38	21.7	0		7.82	10.3	12.5	22.2					93.5	94.4	95.1	94.8				99.3	99.6	71.5	76.9	99		70.7	77.6	96.8		60.9	54.2	100		46.7
		3.43	2.47	15	10.3			15.8	9.95	21.3	19	0	9.68	6.06	7.94		0		16.7	12.5	16.7							96.2	97.4	92	90.7						41.1	48.9			29.8	52.9			60	46.7			45.5
		8.79	10	7.21	13.2			16.4	18.1	41.1	31.3	5	1.53		31.2	8.7	7.41		18.8	21.6	17.5		15.8					93.8	94.8	87.9	88.2				93.6	99.4	67.6	69.6	91.1	96.6	66.7	78.3	87.5	100	50		82.1	92.3	87.5
		15.2	16.3	18.8	19.8			20.9	4.74	18.9	12.2	15.4	0	8.51	2.7		0	12.5	33.3	0	5.77	0	20					95.7	97.3	95.8	93.8				91.2	90.6	85.9	87.1	90.9	88.6	84.8	93.3		100		58.3	62.5	58.3
		5.29	13	15.5	15.5			14.3	14.9	31.1	36.4	1.92		11.8	8.33	0			72.7	5.26			0					94.5	95.9	97.7	97.6				95.9	96.2	85.5	81.3	92	82		87.5	92.7	81		56.2	76.5	82.5
		26.9	12.5	24.5	6.05			17.3	8.99	63.4	66.6		2.78	24.3	15.8		9.38		7.69		20							97.8	98.6	97.3	94.4				98	97.4	91.1	82.2	100	96.7	91.5	83.8		100	100	83.3	100	92.3	87.5
		8.04	9	2.4	5.37			18.7	23.1	24.4	12.8		0	14.3	5.26			12.5	5.88	0		14.3	7.69					97.7	97.9	99.1	99				97.5	97.7	75.1	75.5	98		76.5	86.1	88.6			9.09	100
		7.12	11	14.2	12.4			28.5	19.5			23.5	16.1			33.3	11.1			0	7.69							96.6	95.7	95.7	97				95.4	94.7	99.7	99.8		100	98.7	100		87		94.7		87.5
		11.2	24.1	19.8	52.7			43.2	9.03	7	5.26		6.92	7.14	2.43		1.89		1.69	0	9.3	9.09	4.35					96.7	95.1	87.3	96.2				96.7	97.1	87.5	87		89	90	90.6			87.5	64.7	100		42.9
		11.8	13	34.3	22.7			17.5	9.28	38.1	23.7	11.4	9.76	33.3	22.6	0	3.92	22.2	37.5	15.4	8.7		10					92.2	92.7	96.2	88.9				92.8	93.8			88.2	80.6			83.3	77.8			83.3	84.6
		31.7	56.8	23.2	20.8			31.5	21.1	36.5	18.1	43.9	30.8		8	50	11.3		0	37.5	15.6							98.4	98.7	97.3	97.1				93.1	90.4	94.2	96.6		93.1	98.36	96.1		88.7		90.8	100	76.7	81.6
		14.5	11.9	52.5	56.7			15	15.6	17.1	14.1	8.76	18.3	10.6	10	10.3	27.5	37	0	19.4	17	32.7	7.14					97.7	97.6	99.5	99.6				96.3	95.3	87.1	90.1	93.9	87	83.3	93.5	95.5	86.3	77.8	75	96.2	80.4
		27.6	23.4	19	7.01			12	5.11	46.9	52.9	17.5	12.6	43.9	47.1	20	16.7	30	31	11.1	8.33	10	15.6					98.3	99.1	94.9	93				88.7	84.2	94.3	92.8	90.2	65.8		100	70	73.6		100	37.5	54.7
		4.21	7.96					38.5	27	52.9	42		24.2		56	20	16.4	8.33	20		13.8	20	36.4					98.9	98.7						87.5	87.2	87.7	87.4	89.1	72.6	90.2	90	82.1	43.1	59.3	100	58.1	56.4	65.4
		14.1	17.1					16.4	18.4	15.9	12.7	4.57	8.4	13.3	7.89	5.88	9.52	5.88	12.2	0	8.33	24	27.3					99.4	99.2						86	84.7	79	79.3	66	72.6	78	73.5	80	69.4	70	72.4	77.8	66.7	80
		5.31	4.29					12.9	5.08	19.9	12.2	2.94	5.18	16.7	5	0	0	19	3.7		3.12	15	6.35					99.2	98.8						92.1	88.5	86.3	80.8		71.6		84	80	62.3	75	80		70	80
		22	22.3					8.91	7.87	10.3	9.88	3.86	4.26	0	5.67	7.53	7.25	0	8.7	7.09	9.02	0	3.23					98.8	99.1						90.9	91.7	85.9	85.7	88.6	90.8	88.9	86.8	94.1	71.4	82.4	80.5	63.6	70.8	68
		10.1	9.25					10.8	15.1	19.7	19.8	9.26	11	18.2	0	8.7	16.2	0		3.33	0							98.3	98.4						91.6	92.4	71.7	71.6	97.1	87	72.9	75.3	80	82.8	61.9	75.9		93.8	70
		16.4	10.7					21.7	12.3	18.7	35.3	20	6	9.72	11.1	3.7	3.12	14.3		13	7.14	15.4						99.2	98.8						87.9	87.5	93.5	94.3	88.1	81.7	94.4	88.7	80.6	73.9	90.3	91.3	70.1	74.6	61.5
		13.2	11.5					18.2	13.4	53.2	38.6	9.09	0			1.96	0			3.77	4.88							98.1	97.2						81.9	80.3	84.3	81.4	78.5	80.9	63.6	80	75.4	68.6	87.5		56.7	73.3
		8.49	6.77					6.49	5.53			6.03	4.46			0	0			0	0							99.1	98.5						97.4	96.4	68.2	76.5	98.5	93.3	72.2	100	92.3	96.1	71.4		82.6	57.1	84.6
		9.35	11.5					12.5	11.8			5.29	3.96			12	0			11.8	8.7							98.7	97						96.6	97.4	84.7	73.4	92.2	90.4			92.9	97			96.2	90.2
		9.25	15.3					5.64	5.92			5.17	10.2			0	0			7.14	0							99.3	99.4						96.7	95.4			97.4	91.4			93.8	85.7			66.7	77.8
		7.72	5.52					12.5	13.6			3.57	4.55			0	0			0	3.03							99.1	99.2						98.8	98.3			98.3	98			93.6	97.6			94.1	80.4
		5.26	5.94					9.01	8.37			0	5.56			0	3.85				0							99	98.6						98.3	97.2			98.6	92.1			96.4	90.9			92.9	100
		7.6	6.67					12.6	27.5			4.76				0				16.7	7.41							98.1	98.7						98.3	98.2			96.4	94.6			100	95			100	100
		4.24	4.06					16	13.4			3.75	5.56			1.37	2.78			0	0							99.1	99.1						97.5	96.9			100	94.7			100	97.2				100
								10.8	9.1			17.2	18.2			2.94	4.76			32.3	10.3														97.5	95.4			97.7				99.1				83.3	74.1
								12.6	9.52			3.03				15.4				34															98.1	98.4			97.8	95.9			96.9	96.8			96.6	100
								9.9	17.6			4.63	6.86			0	0			14.3	0														97.2	96.9			95.8	89.1			92.3	79.1			77.4	76.9
								10.6	9.27			2.55	2.35			0	5			0	0														93.2	89.3			91.3				73				55.3
								10.4	8.03			2.2	2.9			2.33	3.64			9.23	15.6														99	99.2			97.3	98.3			100	97.2			100	100
								6.42	5.6			0	2.35			0	5.26			27.6	25														98.7	98			97.8	98			98	83.7			100	91.7
								9.46	12				0			0	0																		99.5	94.7			98.9	96.9			98	87.5			98.5	75.5
																																			94.2	97.9			88.3	95.2			79.4	88.5			51.7	75
																																			96.3	96.5				96.6			77.8	92.3
[truncated: 1 more columns]

## Sheet: Figure 6
	Figure 6b												Figure 6b
		% cTFH1 of cTFH					% ICOS+ PD-1+ of cTFH1							% cTFH1 of cTFH					% ICOS+ PD-1+ of cTFH1
		First Nations		non-Indigenous			First Nations		non-Indigenous					No comorbidity		Comorbidity			No comorbidity		Comorbidity
		T0	T1	T0	T1		T0	T1	T0	T1				T0	T1	T0	T1		T0	T1	T0	T1
		17.4	31.5	12.9	21.3		4.27	16.8	3.5	4				4.45	3.41	17.4	31.5		3.74	5.34	4.27	16.8
		2.17	2.52	2.12	2.25		26.2	22.7	5.41	20				1.55	1.63	2.17	2.52		7.76	9.21	26.2	22.7
		4.44	7.33	13.6	3.36		5.88	10	0.17	1.08				10.5	22.6	4.44	7.33		0.66	1.65	5.88	10
		13.8	3.52	2.6	1.44		0.44	0	2.63	0				11	35	13.8	3.52		0.11	0.52	0.44	0
		7.42	4.85	4.29	4.2		4.94	5.68	0.46	0				10.8	11.3	7.42	4.85		7.6	10.8	4.94	5.68
		3.66	2.41	8.16	23.8		11.5	15.4	0.37	11.3				10	17.7	3.66	2.41		17.3	27.8	11.5	15.4
		5.67	3.34	2.08	6.65		0	39.9	25	17.1				13.6	3.36	5.67	3.34		0.17	1.08	0	39.9
		2.64	5.55	11.7	31.5		4.35	4.71	0	0.15				2.6	1.44	2.64	5.55		2.63	0	4.35	4.71
		18.1	21.8	12.1	13.4		0.48	5.9	3.66	7.53				4.29	4.2	18.1	21.8		0.46	0	0.48	5.9
		13.2	6.94	26.2	30.8		14.3	1.04	0.041	0.14				8.16	23.8	13.2	6.94		0.37	11.3	14.3	1.04
		4.45	3.41	20.6	19.1		3.74	5.34	2.65	2.1				2.08	6.65	12.9	21.3		25	17.1	3.5	4
		1.55	1.63	3.83	1.95		7.76	9.21	9.55	3.92				11.7	31.5	2.12	2.25		0	0.15	5.41	20
		10.5	22.6	8.53	9.09		0.66	1.65	4.35	17.6				12.1	13.4				3.66	7.53
		11	35	5.36	13.6		0.11	0.52	7.98	12.8				26.2	30.8				0.041	0.14
		10.8	11.3	3.46	7.79		7.6	10.8	7.41	8.22				20.6	19.1				2.65	2.1
		10	17.7	12.5	13.9		17.3	27.8	7.83	23.3				3.83	1.95				9.55	3.92
				15.1	15.2				12.7	18.9				8.53	9.09				4.35	17.6
				17.3	19.4				4.88	2.9				5.36	13.6				7.98	12.8
				22	35				5.63	11.5				3.46	7.79				7.41	8.22
				14.8	37.8				6.91	24				12.5	13.9				7.83	23.3
				19.3	32.5				17.9	7.74				15.1	15.2				12.7	18.9
				7.27	13.1				14.3	25.6				17.3	19.4				4.88	2.9
				10.1	16.8				15.4	21.6				22	35				5.63	11.5
				18.1	51.2				28.4	43.2				14.8	37.8				6.91	24
														19.3	32.5				17.9	7.74
														7.27	13.1				14.3	25.6
														10.1	16.8				15.4	21.6
														18.1	51.2				28.4	43.2
	Figure 6d	% ASCs of CD19+ B cells					% ASCs of CD19+ B cells					Figure 6e	Correlation values for each donor
		First Nations		non-Indigenous			No comorbidity		Comorbidity				Donor	T1 ASCs	T1 ICOS+ PD-1+ cTFH1
		T0	T1	T0	T1		T0	T1	T0	T1			FirstNations1	0.13	5.9
		0.08	0.13	0.24	1.21		0.14	0.073	0.2	0.29			FirstNations2	0.29	16.8
		0.2	0.29	0	0.06		0.025	0.077	0.28	0.47			FirstNations3	0.11	1.04
		0.03	0.11	0.04	0.12		0.025	0.091	0.14	0.16			FirstNations4	0.19	0
		0.19	0.19	0.07	0.02		0.1	0.27	0.13	0.27			FirstNations5	0.84	15.4
		0.11	0.84	0.08	0.11		0.12	0.14	0.19	0.19			FirstNations6	1.4	39.9
		0.1	1.4	0.16	0.09		0.075	0.16	0.011	0.00915			FirstNations7	0.27	5.68
		0.13	0.27	0.05	0.21		0.054	0.21	0.1	1.4			FirstNations8	0.16	22.7
		0.14	0.16	0.18	0.13		0.041	0.12	0.11	0.84			FirstNations9	0.47	10
		0.28	0.47	0.12	0.24		0.076	0.099	0.24	1.21			FirstNations10	9.15e-05	4.71
		0.01	9.15e-05	0.03	0.02		0.076	0.11	0.08	0.13			FirstNations11	0.14	5.34
		0.12	0.14	0.06	0.05		0.015	0.084	0.032	0.11			FirstNations12	0.27	9.21
		0.1	0.27	0.04	0.02		0.069	0.016	0.22	0.057			FirstNations13	0.07	1.65
		0.14	0.07	0.05	0.07		0.14	0.15					FirstNations14	0.16	0.52
		0.08	0.16	0.14	0.15		0.04	0.022					FirstNations15	0.09	10.8
		0.03	0.09	0.03	0.15		0.51	1.89					FirstNations16	0.08	27.8
		0.03	0.08	0.02	0.08		0.00644	0.043					non-Ind1	1.21	4
				0.22	0.9		0.05	0.072					non-Ind2	0.06	20
				6.44e-05	0.04		0.23	0.44					non-Ind3	0.12	0
				0.08	0.1		0.22	0.9					non-Ind4	0.02	1.08
				0.86	0.87		0.12	0.24					non-Ind5	0.11	0
				0.18	0.09		0.36	0.27					non-Ind6	0.09	11.3
				0.51	1.89		0.032	0.15					non-Ind7	0.21	17.1
				0.23	0.44		0.18	0.13					non-Ind8	0.13	0.15
				0.36	0.27		0.034	0.018					non-Ind9	0.24	7.53
							0.18	0.089					non-Ind10	0.02	0.14
							0.16	0.089					non-Ind11	0.05	2.1
							0.064	0.05					non-Ind12	0.02	3.92
							0.86	0.87					non-Ind13	0.07	17.6
													non-Ind14	0.15	12.8
													non-Ind15	0.15	8.22
													non-Ind16	0.08	23.3
													non-Ind17	0.9	18.9
													non-Ind18	0.04	2.9
													non-Ind19	0.1	11.5
													non-Ind20	0.87	24
													non-Ind21	0.09	7.74
													non-Ind22	1.89	25.6
													non-Ind23	0.44	21.6
													non-Ind24	0.27	43.2

## Sheet: Figure 7
																																	Figure 7c-d	Correlation Values for each donor												Figure 7f
	Figure 7a non-Indigenous
																																	Donor	IL-18	CD8+ T Cells/CD38+HLA-DR+ICOS-PD-1-	Day 28 % CD27- CD21- of IgD- B Cells	Day 28 % CD27+ CD21+ of IgD- B Cells	Day 28 % CD27+ CD21+ of H1+ B Cells	Day 28 % CD27+ CD21+ of H3+ B Cells	Day 28 % CD27+ CD21+ of IBV+ B Cells	Day 28 % CD27- CD21- of H1+ B Cells	Day 28 % CD27- CD21- of H3+ B Cells	Day 28 % CD27- CD21- of IBV+ B Cells	Day 0 HLA-DR+ CD38+ % of TCRyd T Cells			R values	Comorbidities
	R values																																FN189	3892.84	0.33	80.4	0.35							0.34				# of comorbidities	MCP-1
																																	FN15	5727.98	13.4	75.6	1.96	22.2	35.7	50	33.3	21.4	16.7	4.46			# of comorbidities	1	0.231213
		Age @ Consent	No. CMS	MCP-1	IL-6	IL-8	IL-18	Total G0 (%)	Total G2 (%)	CD4+T Cells/CD38+HLA-DR+ICOS-PD-1-	CD8+ T Cells/CD38+HLA-DR+ICOS-PD-1-	Day 0 HLA-DR+ CD38+ % of TCRyd T Cells	Day 0 HLA-DR+ % of NK Cells	Day 0 HLA-DR+ % of CD56dim CD16+ NK Cells	Day 7 Tfh1 % of Tfh	Day 7 ICOS+ PD-1+ % of Tfh1	Day 28 H1N1	Day 28 H3N2	Day 28 B/Yam	Day 28 B/Vic	Day 28 % IgD- B Cells of Live CD19+ B Cells	Day 28 % CD27+ CD21+ of IgD- B Cells	Day 28 % CD27+ CD21- of IgD- B Cells	Day 28 % CD27- CD21+ of IgD- B Cells	Day 28 % CD27- CD21- of IgD- B Cells	FcRL5+ and/or CD11c+	Day 28 % FcRL5- CD11c- of IgD- B Cells	Day 28 % IgD- IgG- IgM- B Cells of IgD- B Cells	Day 28 % IgG+ of IgD- B Cells	Day 28 % IgM+ of IgD- B Cells			FN12	874.4	6.19	70.2	4.36	14.3		33.3	42.9		16.7	1.15			MCP-1	0.231213	1
	Age @ Consent	1	0.309095	0.268607	0.135599	0.0858344	0.144871	0.313758	-0.373878	0.242772	0.187499	0.28763	0.186772	0.120481	-0.298261	0.149598	-0.21644	-0.109889	-0.440869	0.192876	0.35074	-0.234202	0.195608	-0.190679	0.268667	0.320802	-0.282811	-0.028189	-0.0501172	0.0889465			FN9	6986.98		67.2	4.77	24.5	33.3	21.2	28.3	33.3	39.4				IL-6	0.138118	0.548205
	No. CMS	0.309095	1	0.359035	0.320773	0.0907225	0.416559	0.423271	-0.409916	0.0249904	0.0900509	0.326962	0.400231	0.357822	-0.0960979	0.0562205	0.0398097	0.00435976	-0.109419	0.0610314	0.126035	-0.298008	0.393275	-0.409721	0.322135	0.588019	-0.53987	-0.137974	0.219175	-0.258116			FN133	2933.53	0.42	66.6	6.93	39.1	23.1		15.8	7.69		0.61			IL-8	0.0213819	0.573806
	MCP-1	0.268607	0.359035	1	0.373331	0.314346	0.478502	0.255896	-0.299227	0.147667	0.265018	0.18375	0.227586	0.317632	-0.147253	-0.114412	0.0645074	0.00197378	-0.20542	-0.0403771	0.0766293	0.072669	-0.165558	-0.0554529	-0.0721853	0.264565	-0.236729	0.375708	-0.294371	-0.308166			FN10	2767.4	12.1	65.1	4.09	23.5	28.6	44.4	35.3	0	22.2	1.35			IL-18	0.28879	0.572003
	IL-6	0.135599	0.320773	0.373331	1	0.431697	0.604476	0.290275	-0.352798	0.089513	0.257763	-0.00367933	0.0267795	0.0366453	-0.256437	-0.0993393	0.216728	0.116901	0.0309821	0.0606679	-0.178576	-0.0893277	-0.00999508	0.0269103	0.162513	0.0703271	-0.0542876	0.141412	-0.181863	-0.0315855			FN37	3450.97	3.26	54.4	13.6	14	34.6	35	46.5	38.5	25	0.44			Bulk IgG Total G0	0.172991	0.109262
	IL-8	0.0858344	0.0907225	0.314346	0.431697	1	0.277602	-0.0597795	-0.0163768	-0.112506	0.17663	-0.124251	0.148873	0.131076	-0.233739	0.0209714	-0.0542537	-0.0612643	-0.175326	-0.182664	-0.162539	0.0529752	0.0846476	-0.0523851	-0.0978314	-0.0421338	0.0443514	0.0650567	-0.124923	0.00960946			NI7	3658.3	0.32	52.9	13.4	10.3	20.7	15.6	47.1	31	15.6	0.13			Bulk IgG Total G2	-0.165996	-0.134757
	IL-18	0.144871	0.416559	0.478502	0.604476	0.277602	1	0.354024	-0.434986	0.165572	0.298905	0.170176	0.339985	0.386897	-0.265934	-0.246425	0.27455	0.28683	-0.0045631	0.00843698	0.0936307	-0.305949	0.0825326	-0.0393099	0.243287	0.392413	-0.336495	0.17492	-0.215544	-0.0911442			FN7	2494.02	4.49	50.8	15.9							0.38			CD38+ HLA-DR+ CD4+ T cells	0.384219	0.139573
	Total G0 (%)	0.313758	0.423271	0.255896	0.290275	-0.0597795	0.354024	1	-0.930557	0.348246	0.105467	0.407546	0.18176	0.20695	0.279121	-0.0220022	0.251812	0.132403	-0.00659365	0.15907	0.0470846	0.26601	-0.0799234	-0.154436	-0.136289	0.449918	-0.438424	-0.0440673	0.0897646	-0.196497			FN38	5963.35		49	15.3										CD38+ HLA-DR+ CD8+ T cells	0.436924	0.280277
	Total G2 (%)	-0.373878	-0.409916	-0.299227	-0.352798	-0.0163768	-0.434986	-0.930557	1	-0.292243	-0.221339	-0.380523	-0.364942	-0.423682	-0.00699301	0.140105	-0.164769	-0.136071	0.0875089	-0.192074	-0.283131	-0.0807692	-0.122716	0.229748	0.0415385	-0.540769	0.523846	0.150414	-0.166923	0.238462			FN33	2413.49	0.88	48.7	15.9		20	28.6		0	28.6	0.068			D0 HLA-DR+ CD56dim CD16+ NK Cells	0.275657	0.565789
	CD4+T Cells/CD38+HLA-DR+ICOS-PD-1-	0.242772	0.0249904	0.147667	0.089513	-0.112506	0.165572	0.348246	-0.292243	1	0.467396	0.121615	0.267044	0.319041	0.0504951	-0.0819511	-0.0714785	0.180227	-0.00327255	0.185122	0.388839	0.164891	-0.0562204	-0.139431	-0.127076	0.191638	-0.151915	-0.131012	0.169967	-0.289864			FN5	4136.57	4.63	48.4	11.3	25		50	25		0	0.22			D7 ICOS+ PD-1+ Tfh1	0.163577	-0.0636364
	CD8+ T Cells/CD38+HLA-DR+ICOS-PD-1-	0.187499	0.0900509	0.265018	0.257763	0.17663	0.298905	0.105467	-0.221339	0.467396	1	0.330223	0.419357	0.527235	-0.0346021	-0.191347	-0.132542	0.110439	-0.19374	0.247751	0.351867	-0.070182	0.15966	-0.23427	0.0655876	0.325577	-0.290621	-0.172171	0.155853	-0.127891			FN13	3081.86	5.23	47.7	6.71							1.01			D7 ASCs	0.0726473	0.381818
	Day 0 HLA-DR+ CD38+ % of TCRyd T Cells	0.28763	0.326962	0.18375	-0.00367933	-0.124251	0.170176	0.407546	-0.380523	0.121615	0.330223	1	0.408666	0.469935	-0.0766378	-0.241593	-0.116793	0.0629111	0.0340872	0.274659	0.0117802	-0.133077	0.224412	-0.219964	0.179728	0.276759	-0.242069	-0.110929	0.0510558	0.175692			FN65		5.89	45.8	6.79	24.8	20	55.2	22.3	26.7	6.9	3.91			D28 H1N1 HAI	0.092208	0.212128
	Day 0 HLA-DR+ % of NK Cells	0.186772	0.400231	0.227586	0.0267795	0.148873	0.339985	0.18176	-0.364942	0.267044	0.419357	0.408666	1	0.817362	-0.114625	-0.196195	-0.239518	0.113789	-0.0485926	0.288335	0.468963	-0.207722	0.39681	-0.377686	0.218146	0.635643	-0.611851	-0.22339	0.293629	-0.238835			FN29	350.13	3.64	45.6	16.6	23.3	23.1	27.3	28.9	23.1	27.3	0.17			D28 H3N2 HAI	0.181466	0.0912137
	Day 0 HLA-DR+ % of CD56dim CD16+ NK Cells	0.120481	0.357822	0.317632	0.0366453	0.131076	0.386897	0.20695	-0.423682	0.319041	0.527235	0.469935	0.817362	1	-0.150198	-0.236224	-0.234146	0.109727	-0.0774198	0.374545	0.3671	-0.251818	0.380999	-0.338463	0.245543	0.653375	-0.625551	-0.315992	0.35668	-0.159082			FN8	4005.66	3.4	43.1	12.9	52.4	27.3	37.5	4.76	27.3	0	4.77			D28 B/YAM HAI	0.0794467	0.352425
	Day 7 Tfh1 % of Tfh	-0.298261	-0.0960979	-0.147253	-0.256437	-0.233739	-0.265934	0.279121	-0.00699301	0.0504951	-0.0346021	-0.0766378	-0.114625	-0.150198	1	0.220048	0.413864	0.0354722	0.0567305	-0.372531	-0.315237	-0.41958	0.0909091	0.286713	0.405594	-0.13986	0.13986	0.244755	0.0699301	-0.328671			NI22	1095.74	0.94	42.1	15.7	29	17.4	46.2	19.4	21.7	10.3	0.27			D28 B/VIC	0.25886	0.254949
	Day 7 ICOS+ PD-1+ % of Tfh1	0.149598	0.0562205	-0.114412	-0.0993393	0.0209714	-0.246425	-0.0220022	0.140105	-0.0819511	-0.191347	-0.241593	-0.196195	-0.236224	0.220048	1	0.39843	0.283205	0.223449	0.13933	-0.31874	-0.0699301	-0.608392	0.713287	0.048951	-0.51049	0.51049	0.216783	-0.482517	-0.202797			NI8	4290.11	2.44	42	20.5	24	40	27.3	56	20	36.4	5.06			D28 IgD- CD19+ B cells	0.114349	0.0177134
	Day 28 H1N1	-0.21644	0.0398097	0.0645074	0.216728	-0.0542537	0.27455	0.251812	-0.164769	-0.0714785	-0.132542	-0.116793	-0.239518	-0.234146	0.413864	0.39843	1	0.380878	0.454495	0.0569175	-0.241996	0.012618	-0.295679	0.386711	-0.0565832	-0.331758	0.311798	0.220117	-0.20572	-0.0427212			FN149	1143.06	3.27	41.2	13.5		15.4			15.4		0.32			D28 CD27+ CD21+ IgD- B Cells	-0.366397	-0.40245
	Day 28 H3N2	-0.109889	0.00435976	0.00197378	0.116901	-0.0612643	0.28683	0.132403	-0.136071	0.180227	0.110439	0.0629111	0.113789	0.109727	0.0354722	0.283205	0.380878	1	0.237447	0.174051	0.0061821	-0.0220658	-0.261459	0.166812	-0.0402129	-0.0019939	-0.0166512	0.142901	-0.150278	-0.087967			NI14	1702.08	3.89	38.6	10.4							11.2			D28 CD27- CD21- IgD- B Cells	0.326456	0.378865
	Day 28 B/Yam	-0.440869	-0.109419	-0.20542	0.0309821	-0.175326	-0.0045631	-0.00659365	0.0875089	-0.00327255	-0.19374	0.0340872	-0.0485926	-0.0774198	0.0567305	0.223449	0.454495	0.237447	1	0.150812	0.0258425	0.139275	-0.292704	0.271898	-0.146347	-0.180766	0.154778	0.0482828	-0.129399	0.158566			FN155	2736	1.37	38.4	20.6	42.9	31.6	35.7	28.6	21.1	14.3	0.36			D28 FcRL-5+ and/or CD11c+ IgD- B cells	-0.0987085	-0.132186
	Day 28 B/Vic	0.192876	0.0610314	-0.0403771	0.0606679	-0.182664	0.00843698	0.15907	-0.192074	0.185122	0.247751	0.274659	0.288335	0.374545	-0.372531	0.13933	0.0569175	0.174051	0.150812	1	0.438702	-0.240404	0.450895	-0.426094	0.257853	0.542888	-0.548072	-0.430757	0.355912	-0.0517586			FN86	327.65		36.4	17.5	44.4	0	50	8.33	72.7	0				D28 FcRL5- CD11c- IgD- B Cells	0.11622	0.122273
	Day 28 % IgD- B Cells of Live CD19+ B Cells	0.35074	0.126035	0.0766293	-0.178576	-0.162539	0.0936307	0.0470846	-0.283131	0.388839	0.351867	0.0117802	0.468963	0.3671	-0.315237	-0.31874	-0.241996	0.0061821	0.0258425	0.438702	1	0.00351581	0.242551	-0.28278	-0.0350985	0.274356	-0.238549	-0.461202	0.379657	-0.0467246			NI13	1574.35	0.75	35.3	13.2	0			11.1			1.45
	Day 28 % CD27+ CD21+ of IgD- B Cells	-0.234202	-0.298008	0.072669	-0.0893277	0.0529752	-0.305949	0.26601	-0.0807692	0.164891	-0.070182	-0.133077	-0.207722	-0.251818	-0.41958	-0.0699301	0.012618	-0.0220658	0.139275	-0.240404	0.00351581	1	-0.494896	0.0308395	-0.905144	-0.258094	0.28471	0.168183	-0.210552	-0.0555059			FN151	350.13	0.22	33.8	22.8	37.5			12.5			2.35
	Day 28 % CD27+ CD21- of IgD- B Cells	0.195608	0.393275	-0.165558	-0.00999508	0.0846476	0.0825326	-0.0799234	-0.122716	-0.0562204	0.15966	0.224412	0.39681	0.380999	0.0909091	-0.608392	-0.295679	-0.261459	-0.292704	0.450895	0.242551	-0.494896	1	-0.79348	0.508805	0.504394	-0.507448	-0.486924	0.474249	0.0899895			FN153	950.54	4.45	32.4	25.9	70	57.1	60	0	0	20	3.62
	Day 28 % CD27- CD21+ of IgD- B Cells	-0.190679	-0.409721	-0.0554529	0.0269103	-0.0523851	-0.0393099	-0.154436	0.229748	-0.139431	-0.23427	-0.219964	-0.377686	-0.338463	0.286713	0.713287	0.386711	0.166812	0.271898	-0.426094	-0.28278	0.0308395	-0.79348	1	-0.0692388	-0.58194	0.565974	0.48256	-0.449653	-0.00231303			FN150	942.05	2.24	32.1	21.8	37.8	37.5	63.6	16.2	25	9.09	0.78
	Day 28 % CD27- CD21- of IgD- B Cells	0.268667	0.322135	-0.0721853	0.162513	-0.0978314	0.243287	-0.136289	0.0415385	-0.127076	0.0655876	0.179728	0.218146	0.245543	0.405594	0.048951	-0.0565832	-0.0402129	-0.146347	0.257853	-0.0350985	-0.905144	0.508805	-0.0692388	1	0.269335	-0.292469	-0.128165	0.156875	0.102908			FN71	1936.66	1.61	31.3	29	21.9	37.5	47.4	31.2	18.8	15.8	1.05			P values	Comorbidities
	FcRL5+ and/or CD11c+	0.320802	0.588019	0.264565	0.0703271	-0.0421338	0.392413	0.449918	-0.540769	0.191638	0.325577	0.276759	0.635643	0.653375	-0.13986	-0.51049	-0.331758	-0.0019939	-0.180766	0.542888	0.274356	-0.258094	0.504394	-0.58194	0.269335	1	-0.990255	-0.473465	0.505042	-0.216905			FN172	548.82	0.43	28.1	32.7	61.5	25	66.7	23.1	25	0	0.55				# of comorbidities	MCP-1
	Day 28 % FcRL5- CD11c- of IgD- B Cells	-0.282811	-0.53987	-0.236729	-0.0542876	0.0443514	-0.336495	-0.438424	0.523846	-0.151915	-0.290621	-0.242069	-0.611851	-0.625551	0.13986	0.51049	0.311798	-0.0166512	0.154778	-0.548072	-0.238549	0.28471	-0.507448	0.565974	-0.292469	-0.990255	1	0.464827	-0.494402	0.199846			NI128		0.19	27.5	24.8			48.1			7.41	0.023			# of comorbidities	NA	0.0137402
	Day 28 % IgD- IgG- IgM- B Cells of IgD- B Cells	-0.028189	-0.137974	0.375708	0.141412	0.0650567	0.17492	-0.0440673	0.150414	-0.131012	-0.172171	-0.110929	-0.22339	-0.315992	0.244755	0.216783	0.220117	0.142901	0.0482828	-0.430757	-0.461202	0.168183	-0.486924	0.48256	-0.128165	-0.473465	0.464827	1	-0.828728	-0.0761071			NI42	2388.53	1.32	27	32	31.6	36.1	46.2	24.2	16.4	13.8	0.32			MCP-1	0.0137402	NA
	Day 28 % IgG+ of IgD- B Cells	-0.0501172	0.219175	-0.294371	-0.181863	-0.124923	-0.215544	0.0897646	-0.166923	0.169967	0.155853	0.0510558	0.293629	0.35668	0.0699301	-0.482517	-0.20572	-0.150278	-0.129399	0.355912	0.379657	-0.210552	0.474249	-0.449653	0.156875	0.505042	-0.494402	-0.828728	1	-0.366412			FN158	1364.17	1.39	26.9	32.7	18.6	57.1	48.4	16.9	9.52	3.23	0.12			IL-6	0.144595	3.27753e-10
	Day 28 % IgM+ of IgD- B Cells	0.0889465	-0.258116	-0.308166	-0.0315855	0.00960946	-0.0911442	-0.196497	0.238462	-0.289864	-0.127891	0.175692	-0.238835	-0.159082	-0.328671	-0.202797	-0.0427212	-0.087967	0.158566	-0.0517586	-0.0467246	-0.0555059	0.0899895	-0.00231303	0.102908	-0.216905	0.199846	-0.0761071	-0.366412	1			FN156	1044.31	2.16	25.5	38.2	77.8	85.7	90	11.1	0	0				IL-8	0.822142	3.06204e-11
																																	FN54	5094.61	4.78	24.7	17.9	30.7	43.8	18.2	29.3	6.25	36.4	0.79			IL-18	0.00192137	3.64297e-11
	P values																																FN152	761.37	0.52	24.2	34.6	42.9	88.9	88.9	7.14	0	11.1	0.65			Bulk IgG Total G0	0.0669054	0.253644
																																	FN179	254.56	0.5	24.2	36.5	62	47.6	57.1	10.1	19	7.14	0.39			Bulk IgG Total G2	0.0802592	0.160435
		Age @ Consent	No. CMS	MCP-1	IL-6	IL-8	IL-18	Total G0 (%)	Total G2 (%)	CD4+T Cells/CD38+HLA-DR+ICOS-PD-1-	CD8+ T Cells/CD38+HLA-DR+ICOS-PD-1-	Day 0 HLA-DR+ CD38+ % of TCRyd T Cells	Day 0 HLA-DR+ % of NK Cells	Day 0 HLA-DR+ % of CD56dim CD16+ NK Cells	Day 7 Tfh1 % of Tfh	Day 7 ICOS+ PD-1+ % of Tfh1	Day 28 H1N1	Day 28 H3N2	Day 28 B/Yam	Day 28 B/Vic	Day 28 % IgD- B Cells of Live CD19+ B Cells	Day 28 % CD27+ CD21+ of IgD- B Cells	Day 28 % CD27+ CD21- of IgD- B Cells	Day 28 % CD27- CD21+ of IgD- B Cells	Day 28 % CD27- CD21- of IgD- B Cells	FcRL5+ and/or CD11c+	Day 28 % FcRL5- CD11c- of IgD- B Cells	Day 28 % IgD- IgG- IgM- B Cells of IgD- B Cells	Day 28 % IgG+ of IgD- B Cells	Day 28 % IgM+ of IgD- B Cells			NI3	107.34		23.7	45.7	38.7	31.2	40	22.6	37.5	10				CD38+ HLA-DR+ CD4+ T cells	0.0120004	0.396755
	Age @ Consent	NA	0.000118776	0.00718271	0.180816	0.398248	0.152515	0.0017509	0.000205668	0.074113	0.170443	0.0332254	0.172137	0.380931	0.156883	0.485368	0.0113776	0.202825	7.80088e-08	0.0244677	0.0168558	0.117209	0.192645	0.20432	0.0710125	0.0297263	0.0568571	0.852474	0.740822	0.556647			FN40	732.32	7.06	23.4	20.9	30.6	16.7	52.2	38.9	16.7	30.4	3.11			CD38+ HLA-DR+ CD8+ T cells	0.00381453	0.0839501
	No. CMS	0.000118776	NA	0.000262799	0.00120747	0.371827	1.79734e-05	1.56342e-05	4.07951e-05	0.856285	0.513224	0.0148303	0.00246444	0.00731472	0.655102	0.79415	0.645406	0.959824	0.204774	0.480293	0.403931	0.0442703	0.00685472	0.00468847	0.0290163	1.7302e-05	0.000107865	0.3605	0.14334	0.0832856			FN170	699.28	2.01	23.2	30.4	17.4	52.9	53.8	30.4	11.8	19.2	0.47			D0 HLA-DR+ CD56dim CD16+ NK Cells	0.077235	0.000174221
	MCP-1	0.00718271	0.000262799	NA	0.000141238	0.00153118	5.45695e-07	0.0118539	0.00357194	0.390089	0.118271	0.283381	0.181903	0.0590599	0.615419	0.696936	0.534557	0.984854	0.0458219	0.697649	0.692775	0.707945	0.390735	0.775103	0.709806	0.165468	0.216305	0.044588	0.121122	0.103867			NI32	481.27	0.59	23.1	37.6	69.2			0			0.34			D7 ICOS+ PD-1+ Tfh1	0.544959	0.852539
	IL-6	0.180816	0.00120747	0.000141238	NA	8.14222e-06	3.46954e-11	0.00411918	0.000523412	0.603644	0.129071	0.983009	0.876795	0.831964	0.37617	0.735456	0.0348945	0.259237	0.765665	0.559201	0.354009	0.644936	0.95896	0.889793	0.39963	0.716968	0.779712	0.464341	0.345072	0.870793			FN64		1.37	22.9	30.5	36.4	52.1	66.7	24.3	16.7	4.17	2.3			D7 ASCs	0.789184	0.24656
	IL-8	0.398248	0.371827	0.00153118	8.14222e-06	NA	0.00540378	0.562884	0.876185	0.513566	0.302772	0.470293	0.386184	0.446062	0.421243	0.943271	0.601542	0.555338	0.089237	0.0764346	0.399554	0.784912	0.662419	0.787254	0.613644	0.828198	0.8193	0.737409	0.518489	0.960542			FN26	414.96	2.86	22.6	22.4	42.9	66.7	25	21.4	0	25	0.2			D28 H1N1 HAI	0.28748	0.0275251
	IL-18	0.152515	1.79734e-05	5.45695e-07	3.46954e-11	0.00540378	NA	0.000402245	1.31787e-05	0.334516	0.0765816	0.32106	0.0424788	0.01975	0.358113	0.395723	0.00709167	0.00483034	0.964994	0.935326	0.629024	0.106508	0.670378	0.83956	0.203473	0.0352438	0.0742887	0.364109	0.261461	0.6382			FN52	5691.78	3.01	21.7	30.3	13.6	0	66.7	22.7		0	4.42			D28 H3N2 HAI	0.035173	0.347808
	Total G0 (%)	0.0017509	1.56342e-05	0.0118539	0.00411918	0.562884	0.000402245	NA	0	0.0373984	0.54042	0.0136196	0.288718	0.22588	0.333845	0.940487	0.0148952	0.205814	0.949983	0.127762	0.811943	0.171244	0.686006	0.43265	0.489232	0.0162942	0.0196113	0.823801	0.649647	0.31626			NI38	1145.89	1.98	21.1	39.5	40	50.9	45.3	30.8	11.3	15.6	1.52			D28 B/YAM HAI	0.359692	0.00018355
	Total G2 (%)	0.000205668	4.07951e-05	0.00357194	0.000523412	0.876185	1.31787e-05	0	NA	0.0935122	0.208386	0.0264129	0.033823	0.0125273	0.982792	0.664076	0.120684	0.200968	0.412129	0.0697354	0.170239	0.701128	0.558963	0.269251	0.843715	0.00525331	0.00719539	0.472965	0.425158	0.251001			FN174	365.23	0.16	21	25	59.5	63.3	54.9	5.64	10	13.4	0.16			D28 B/VIC	0.00243291	0.00774863
	CD4+T Cells/CD38+HLA-DR+ICOS-PD-1-	0.074113	0.856285	0.390089	0.603644	0.513566	0.334516	0.0373984	0.0935122	NA	0.000320998	0.376428	0.0487331	0.0175899	0.819019	0.710092	0.614575	0.201058	0.98163	0.18889	0.0131492	0.30926	0.73042	0.390848	0.434572	0.236171	0.34939	0.420358	0.294393	0.0696315			FN173	740.61	0.61	20.4	41.6	39.7	45.5	58.6	23.1	6.06	13.8	0.65			D28 IgD- CD19+ B cells	0.470866	0.914765
	CD8+ T Cells/CD38+HLA-DR+ICOS-PD-1-	0.170443	0.513224	0.118271	0.129071	0.302772	0.0765816	0.54042	0.208386	0.000320998	NA	0.0138068	0.00143809	3.53815e-05	0.875451	0.381783	0.348921	0.435735	0.16876	0.076585	0.0259753	0.666958	0.32507	0.145667	0.687616	0.040358	0.0688728	0.288084	0.33689	0.431608			#N/A	247.42	6.87	20.3	35.5	65.7	50	71.4	5.91	6.67	0	1.85			D28 CD27+ CD21+ IgD- B Cells	0.0170087	0.011087
	Day 0 HLA-DR+ CD38+ % of TCRyd T Cells	0.0332254	0.0148303	0.283381	0.983009	0.470293	0.32106	0.0136196	0.0264129	0.376428	0.0138068	NA	0.00195086	0.000294677	0.728173	0.266751	0.409621	0.657715	0.810407	0.0487782	0.942487	0.413007	0.163883	0.17262	0.26712	0.0838414	0.132347	0.495596	0.754379	0.278187			NI12	1821.42	0.2	19.8	34	80			0			0.45			D28 CD27- CD21- IgD- B Cells	0.0348564	0.0173851
	Day 0 HLA-DR+ % of NK Cells	0.172137	0.00246444	0.181903	0.876795	0.386184	0.0424788	0.288718	0.033823	0.0487331	0.00143809	0.00195086	NA	2.68674e-14	0.602516	0.369607	0.0872304	0.421851	0.732283	0.03818	0.00227021	0.198384	0.0112415	0.0162747	0.176286	1.04777e-05	2.72935e-05	0.165862	0.0659214	0.137756			NI35	52.74	1.2	19.5	42.2	35.5	55.6	53.8	16.1	11.1	7.69	0.35			D28 FcRL-5+ and/or CD11c+ IgD- B cells	0.533994	0.422452
	Day 0 HLA-DR+ % of CD56dim CD16+ NK Cells	0.380931	0.00731472	0.0590599	0.831964	0.446062	0.01975	0.22588	0.0125273	0.0175899	3.53815e-05	0.000294677	2.68674e-14	NA	0.493944	0.277849	0.094777	0.438718	0.585389	0.00622694	0.0197991	0.116995	0.0152869	0.0326593	0.126712	4.86241e-06	1.58795e-05	0.0469936	0.0238714	0.326847			FN169	807.23	0.47	19.2	40.8	47.1	46.8	61.5	8.74	16.1	5.75	2.37			D28 FcRL5- CD11c- IgD- B Cells	0.463589	0.458365
	Day 7 Tfh1 % of Tfh	0.156883	0.655102	0.615419	0.37617	0.421243	0.358113	0.333845	0.982792	0.819019	0.875451	0.728173	0.602516	0.493944	NA	0.301513	0.0555244	0.875469	0.802	0.0877444	0.318245	0.174519	0.778725	0.366251	0.190836	0.664633	0.664633	0.443262	0.829024	0.296904			FN69	1416.55	5.67	19.1	40.7	69.6		44.4	8.7		22.2	0.36
	Day 7 ICOS+ PD-1+ % of Tfh1	0.485368	0.79415	0.696936	0.735456	0.943271	0.395723	0.940487	0.664076	0.710092	0.381783	0.266751	0.369607	0.277849	0.301513	NA	0.0662667	0.201548	0.317503	0.536313	0.312602	0.829024	0.035806	0.00920178	0.879919	0.0899137	0.0899137	0.498556	0.112109	0.527302			FN70	2266.07	2.64	19	27.5	62.7	41.7		7.94	16.7		0.57
	Day 28 H1N1	0.0113776	0.645406	0.534557	0.0348945	0.601542	0.00709167	0.0148952	0.120684	0.614575	0.348921	0.409621	0.0872304	0.094777	0.0555244	0.0662667	NA	4.7759e-06	2.7275e-08	0.510427	0.109248	0.934436	0.0486101	0.0086879	0.711989	0.0259908	0.0370654	0.146245	0.175186	0.780517			FN4	3351.88	2.91	18.7	34.4	50	44.4	22.2	6.06	11.1	22.2	0.56			Figure 7g
	Day 28 H3N2	0.202825	0.959824	0.984854	0.259237	0.555338	0.00483034	0.205814	0.200968	0.201058	0.435735	0.657715	0.421851	0.438718	0.875469	0.201548	4.7759e-06	NA	0.0053784	0.0427109	0.967851	0.8856	0.082761	0.273424	0.793112	0.989629	0.913548	0.349042	0.324457	0.565554			NI43	34.77	0.43	18.4	34.3	58.8	57.1	75	8.4	9.52	8.33	0.37
	Day 28 B/Yam	7.80088e-08	0.204774	0.0458219	0.765665	0.089237	0.964994	0.949983	0.412129	0.98163	0.16876	0.810407	0.732283	0.585389	0.802	0.317503	2.7275e-08	0.0053784	NA	0.0796786	0.866185	0.361529	0.0510289	0.0707889	0.337418	0.234711	0.31001	0.752792	0.396895	0.298172			NI24	418.82		18.1	42.6	88.5	74.1	57.9	1.53	7.41	17.5				R values	No comorbidites
	Day 28 B/Vic	0.0244677	0.480293	0.697649	0.559201	0.0764346	0.935326	0.127762	0.0697354	0.18889	0.076585	0.0487782	0.03818	0.00622694	0.0877444	0.536313	0.510427	0.0427109	0.0796786	NA	0.00257372	0.111672	0.00188077	0.00351815	0.0872453	0.000116662	9.73044e-05	0.00313834	0.0164175	0.735617			NI4	1407.81	2.93	18.1	40	16	33.3		8	0		0.19				# of comorbidities	MCP-1
	Day 28 % IgD- B Cells of Live CD19+ B Cells	0.0168558	0.403931	0.692775	0.354009	0.399554	0.629024	0.811943	0.170239	0.0131492	0.0259753	0.942487	0.00227021	0.0197991	0.318245	0.312602	0.109248	0.967851	0.866185	0.00257372	NA	0.981499	0.104345	0.0568853	0.816872	0.0650161	0.110369	0.00125586	0.00925919	0.757817			NI134		0.15	17.6	38.1	65.7	74.2	50	6.86	0	0	0.021			# of comorbidities	1	NA
	Day 28 % CD27+ CD21+ of IgD- B Cells	0.117209	0.0442703	0.707945	0.644936	0.784912	0.106508	0.171244	0.701128	0.30926	0.666958	0.413007	0.198384	0.116995	0.174519	0.829024	0.934436	0.8856	0.361529	0.111672	0.981499	NA	0.000471598	0.838779	0	0.0833123	0.0551424	0.263883	0.160159	0.71408			FN157	399.56	1.2	17.3	47.7	50.7	68.2	47.6	12.3	9.09	21.4	0.93			MCP-1	NA	1
	Day 28 % CD27+ CD21- of IgD- B Cells	0.192645	0.00685472	0.390735	0.95896	0.662419	0.670378	0.686006	0.558963	0.73042	0.32507	0.163883	0.0112415	0.0152869	0.778725	0.035806	0.0486101	0.082761	0.0510289	0.00188077	0.104345	0.000471598	NA	4.8229e-11	0.000305393	0.000351216	0.000318875	0.000600033	0.00086967	0.55201			FN180	388.07	3.3	16.4	42.4	61.6	75	100	8	12.5	0	3.05			IL-6	NA	0.387333
	Day 28 % CD27- CD21+ of IgD- B Cells	0.20432	0.00468847	0.775103	0.889793	0.787254	0.83956	0.43265	0.269251	0.390848	0.145667	0.17262	0.0162747	0.0326593	0.366251	0.00920178	0.0086879	0.273424	0.0707889	0.00351815	0.0568853	0.838779	4.8229e-11	NA	0.647508	2.21528e-05	4.14349e-05	0.000682926	0.00171815	0.987828			NI39	860.49	0.34	15.6	44.6	42.7	30.3	51.1	18.3	27.5	17	0.45			IL-8	NA	0.47777
	Day 28 % CD27- CD21- of IgD- B Cells	0.0710125	0.0290163	0.709806	0.39963	0.613644	0.203473	0.489232	0.843715	0.434572	0.687616	0.26712	0.176286	0.126712	0.190836	0.879919	0.711989	0.793112	0.337418	0.0872453	0.816872	0	0.000305393	0.647508	NA	0.0702867	0.048565	0.395969	0.2978	0.496151			FN166	1521.65	1.96	15.4	31.5	49	57.1	75	14.4	7.14	0	0.89			IL-18	NA	0.511492
	FcRL5+ and/or CD11c+	0.0297263	1.7302e-05	0.165468	0.716968	0.828198	0.0352438	0.0162942	0.00525331	0.236171	0.040358	0.0838414	1.04777e-05	4.86241e-06	0.664633	0.0899137	0.0259908	0.989629	0.234711	0.000116662	0.0650161	0.0833123	0.000351216	2.21528e-05	0.0702867	NA	0	0.000889451	0.000344124	0.147635			NI51	323.93		15.1	37.7	54.6	52.4	75.6	11	16.2	0				Bulk IgG Total G0	NA	0.215786
	Day 28 % FcRL5- CD11c- of IgD- B Cells	0.0568571	0.000107865	0.216305	0.779712	0.8193	0.0742887	0.0196113	0.00719539	0.34939	0.0688728	0.132347	2.72935e-05	1.58795e-05	0.664633	0.0899137	0.0370654	0.913548	0.31001	9.73044e-05	0.110369	0.0551424	0.000318875	4.14349e-05	0.048565	0	NA	0.00113562	0.000478768	0.182993			NI29	629.63	0.38	14.9	43.4							0.16			Bulk IgG Total G2	NA	-0.226904
	Day 28 % IgD- IgG- IgM- B Cells of IgD- B Cells	0.852474	0.3605	0.044588	0.464341	0.737409	0.364109	0.823801	0.472965	0.420358	0.288084	0.495596	0.165862	0.0469936	0.443262	0.498556	0.146245	0.349042	0.752792	0.00313834	0.00125586	0.263883	0.000600033	0.000682926	0.395969	0.000889451	0.00113562	NA	1.1573e-12	0.61517			NI5	357.67		14.1	50.8	40	50	50	10	0	7.14				CD38+ HLA-DR+ CD4+ T cells	NA	0.241337
	Day 28 % IgG+ of IgD- B Cells	0.740822	0.14334	0.121122	0.345072	0.518489	0.261461	0.649647	0.425158	0.294393	0.33689	0.754379	0.0659214	0.0238714	0.829024	0.112109	0.175186	0.324457	0.396895	0.0164175	0.00925919	0.160159	0.00086967	0.00171815	0.2978	0.000344124	0.000478768	1.1573e-12	NA	0.012262			NI124		0.14	13.6	43.9	77.3	76.7	75.8	4.55	0	3.03	0.017			CD38+ HLA-DR+ CD8+ T cells	NA	0.232745
	Day 28 % IgM+ of IgD- B Cells	0.556647	0.0832856	0.103867	0.870793	0.960542	0.6382	0.31626	0.251001	0.0696315	0.431608	0.278187	0.137756	0.326847	0.296904	0.527302	0.780517	0.565554	0.298172	0.735617	0.757817	0.71408	0.55201	0.987828	0.496151	0.147635	0.182993	0.61517	0.012262	NA			NI116		0.089	13.4	49.8	64.3	80	63.4	0	0	4.88	0.012			D0 HLA-DR+ CD56dim CD16+ NK Cells	NA	0.226483
																																	NI130		0.062	13.4	44.3	64.3	68.5	78	5.56	2.78	0	0.012			D7 ICOS+ PD-1+ Tfh1	NA	-0.235537
																																	FN135	388.07		12.8	37.7	64.9	58.8	69.2	5.26	5.88	7.69				D7 ASCs	NA	0.130682
																																	NI9	3045.89	0.59	12.7	56.9	56.1	58.5	54.5	7.89	12.2	27.3	2.54			D28 H1N1 HAI	NA	0.0601618
	Figure 7b First Nations																																NI115			12.3	32.3	50	68.8	64.3	6	3.12	7.14				D28 H3N2 HAI	NA	0.0706864
																																	NI10	2270.53	1.84	12.2	34.6	52.3	38.9	68.3	5	3.7	6.35	0.39			D28 B/YAM HAI	NA	-0.0879111
	R values																																FN73	572.92	1.43	12.2	45.3	51.4	50	56	2.7	33.3	20	0.25			D28 B/VIC	NA	-0.0703823
																																	NI141		0.24	12	42	52.4	16.7		0	0		0.023			D28 IgD- CD19+ B cells	NA	-0.0156954
		Age @ Consent	No. CMS	MCP-1	IL-6	IL-8	IL-18	Total G0 (%)	Total G2 (%)	CD4+T Cells/CD38+HLA-DR+ICOS-PD-1-	CD8+ T Cells/CD38+HLA-DR+ICOS-PD-1-	Day 0 HLA-DR+ CD38+ % of TCRyd T Cells	Day 0 HLA-DR+ % of NK Cells	Day 0 HLA-DR+ % of CD56dim CD16+ NK Cells	Day 7 Tfh1 % of Tfh	Day 7 ICOS+ PD-1+ % of Tfh1	Day 28 H1N1	Day 28 H3N2	Day 28 B/Yam	Day 28 B/Vic	Day 28 % IgD- B Cells of Live CD19+ B Cells	Day 28 % CD27+ CD21+ of IgD- B Cells	Day 28 % CD27+ CD21- of IgD- B Cells	Day 28 % CD27- CD21+ of IgD- B Cells	Day 28 % CD27- CD21- of IgD- B Cells	FcRL5+ and/or CD11c+	Day 28 % FcRL5- CD11c- of IgD- B Cells	Day 28 % IgD- IgG- IgM- B Cells of IgD- B Cells	Day 28 % IgG+ of IgD- B Cells	Day 28 % IgM+ of IgD- B Cells			NI119		0.13	11.8	51.2	73	76.5	50	3.96	0	8.7	0.00691			D28 CD27+ CD21+ IgD- B Cells	NA	-0.23885
	Age @ Consent	1	0.478883	-0.0254656	0.0513765	-0.0650019	0.2068	0.306075	-0.330456	0.440407	0.468171	0.11205	-0.0416868	0.0213675	0.230075	-0.0955246	-0.0452995	0.141323	-0.116127	0.146925	-0.0770117	-0.175155	-0.00230533	-0.0830327	0.173443	0.277049	-0.272211	0.0142156	0.0124658	-0.0939594			FN17	9246.86	9.25	11.7	52.7	66.4	62.5	83.3	2.14	12.5	5.56	3.67			D28 CD27- CD21- IgD- B Cells	NA	0.277325
	No. CMS	0.478883	1	0.219458	0.237578	-0.0209318	0.376994	0.432122	-0.462219	0.488884	0.63504	0.218736	0.10234	0.128464	-0.283922	0.228608	0.102941	0.169252	0.0343636	0.206746	0.027584	-0.438309	-0.160132	-0.0135691	0.356219	0.158426	-0.149694	0.0301058	0.0811039	-0.196569			FN165	119.69	1.93	11.5	58.3	44.4	59.8	49.5	21.9	26.4	16.8	0.097			D28 FcRL-5+ and/or CD11c+ IgD- B cells	NA	-0.318214
	MCP-1	-0.0254656	0.219458	1	0.548071	0.621868	0.575381	0.170832	-0.197225	0.217644	0.276751	0.376519	0.534553	0.460404	-0.4	-0.139286	0.156203	0.123208	0.348762	0.233609	0.00933793	-0.583773	-0.259051	0.121013	0.567711	-0.189126	0.183915	0.335374	-0.313747	-0.255103			FN171	16.16	0.26	10.3	32.2	32.1	64.5	65.1	11.9	8.06	4.82	4.42			D28 FcRL5- CD11c- IgD- B Cells	NA	0.31288
	IL-6	0.0513765	0.237578	0.548071	1	0.59342	0.585355	0.257944	-0.31824	0.215661	0.380862	0.159376	0.333085	0.230863	-0.412869	0.209115	0.0860526	0.0585639	0.10963	-0.0279772	0.0304971	-0.459218	-0.124726	-0.0597963	0.433661	-0.203011	0.20686	0.258039	-0.320317	0.0444047			FN160	504.98	0.46	10	39	70.8	80	72.7	1.54	6.67	0	0.051
	IL-8	-0.0650019	-0.0209318	0.621868	0.59342	1	0.399107	0.00965177	-0.0540215	0.114901	0.273988	0.38664	0.40072	0.343481	-0.407143	-0.132143	0.175242	0.0367922	0.0851156	-0.00940832	0.0500026	-0.413286	-0.124094	-0.0191341	0.40751	-0.0743386	0.0729685	0.194755	-0.183381	-0.0284701			NI23	2301.78	2.71	9.95	50.3	61.3	90.9	50	9.68	0	16.7	0.56
	IL-18	0.2068	0.376994	0.575381	0.585355	0.399107	1	0.409334	-0.460082	0.29116	0.424192	0.238017	0.435027	0.375672	-0.56479	0.0125112	0.124154	0.21172	0.209639	0.113353	0.0839393	-0.47353	-0.267037	0.0847834	0.457649	-0.154684	0.161819	0.205307	-0.227815	-0.10052			NI11	414.96	0.029	9.88	48.7	66	78.3	87.1	5.67	8.7	3.23	0.19
	Total G0 (%)	0.306075	0.432122	0.170832	0.257944	0.00965177	0.409334	1	-0.948817	0.158449	0.406181	0.23704	0.357828	0.411403	-0.328571	0.253571	0.12754	0.0984267	0.00265084	0.0781923	-0.134844	-0.359249	0.0703069	-0.248277	0.317511	0.234772	-0.22298	-0.026844	0.0488391	-0.234868			FN2		2.66	9.7	42.7	66.7	52.9	67.6	6.67	11.8	0.98	0.79
	Total G2 (%)	-0.330456	-0.462219	-0.197225	-0.31824	-0.0540215	-0.460082	-0.948817	1	-0.092037	-0.373738	-0.198891	-0.307059	-0.362081	0.525	-0.0178571	-0.0978753	-0.0612482	-0.000904711	-0.0557011	0.0954668	0.368085	-0.0857705	0.240834	-0.321544	-0.244616	0.237483	0.0144065	-0.0282373	0.179164			NI133		0.08	9.52	57.1							0.016			P values	No comorbidites
	CD4+T Cells/CD38+HLA-DR+ICOS-PD-1-	0.440407	0.488884	0.217644	0.215661	0.114901	0.29116	0.158449	-0.092037	1	0.715492	0.181844	0.125721	0.0796193	0.354205	0.296959	0.377937	0.326633	-0.0252429	0.0367606	-0.126167	-0.193138	-0.373826	0.313698	0.19449	-0.112134	0.118121	0.216184	-0.210218	0.018133			NI37	205.36	0.2	9.28	56.3	43.9	64.7	71.7	9.76	3.92	8.7	0.015				# of comorbidities	MCP-1
	CD8+ T Cells/CD38+HLA-DR+ICOS-PD-1-	0.468171	0.63504	0.276751	0.380862	0.273988	0.424192	0.406181	-0.373738	0.715492	1	0.316223	0.189977	0.155102	0.0392857	0.392857	0.235284	0.229722	0.0592765	0.0584427	-0.0629648	-0.359397	-0.060254	0.0391108	0.293003	0.172502	-0.1586	0.130818	-0.0984149	-0.189442			NI135		0.16	9.27	47.8	65.3	55	100	2.35	5	0	0.014			# of comorbidities	NA	NA
	Day 0 HLA-DR+ CD38+ % of TCRyd T Cells	0.11205	0.218736	0.376519	0.159376	0.38664	0.238017	0.23704	-0.198891	0.181844	0.316223	1	0.489487	0.468681	-0.232143	-0.0857143	0.251828	0.120998	0.0153602	-0.120333	-0.13997	-0.139251	0.192396	-0.236027	0.0837044	0.11282	-0.128304	-0.0119416	0.0161925	-0.0477375			NI132		0.26	9.1	53.2	60.6	66.7	71.8	18.2	4.76	10.3	0			MCP-1	NA	NA
	Day 0 HLA-DR+ % of NK Cells	-0.0416868	0.10234	0.534553	0.333085	0.40072	0.435027	0.357828	-0.307059	0.125721	0.189977	0.489487	1	0.889776	-0.225	-0.0392857	0.132018	0.0329555	0.0613347	-0.160802	0.155416	-0.166175	-0.0248627	-0.0294883	0.164262	0.0348067	-0.048631	0.116855	0.020122	-0.396242			NI36	0	0.58	9.03	59.4	59.7	83	81.4	6.92	1.89	9.3	1.67			IL-6	NA	2.91033e-05
	Day 0 HLA-DR+ % of CD56dim CD16+ NK Cells	0.0213675	0.128464	0.460404	0.230863	0.343481	0.375672	0.411403	-0.362081	0.0796193	0.155102	0.468681	0.889776	1	-0.0607143	-0.05	-0.0149271	0.0137681	-0.0251857	-0.177005	0.121592	-0.138364	0.0674761	-0.113906	0.162933	0.193923	-0.199381	0.0648742	0.0880627	-0.453021			NI31	1216.47	1.2	8.99	49.7	66.7	68.8	55	2.78	9.38	20	0.13			IL-8	NA	1.30568e-07
	Day 7 Tfh1 % of Tfh	0.230075	-0.283922	-0.4	-0.412869	-0.407143	-0.56479	-0.328571	0.525	0.354205	0.0392857	-0.232143	-0.225	-0.0607143	1	-0.252727	0.227781	-0.321706	0.447275	0.502025	-0.227273	0.390909	-0.337131	0.0909091	-0.427273	0.290909	-0.259682	-0.581818	0.345455	0.336364			NI127		0.12	8.37	59.2	66.7	80.8	91.7	5.56	3.85	0	0.00692			IL-18	NA	1.1268e-08
	Day 7 ICOS+ PD-1+ % of Tfh1	-0.0955246	0.228608	-0.139286	0.209115	-0.132143	0.0125112	0.253571	-0.0178571	0.296959	0.392857	-0.0857143	-0.0392857	-0.05	-0.252727	1	0.06348	0.220452	-0.277185	-0.252267	0.445455	0.118182	-0.100228	-0.127273	-0.163636	0.427273	-0.410024	-0.254545	0.363636	-0.218182			NI138			8.03	60.3	82.3	81.8	58	2.9	3.64	15.6				Bulk IgG Total G0	NA	0.0249022
	Day 28 H1N1	-0.0452995	0.102941	0.156203	0.0860526	0.175242	0.124154	0.12754	-0.0978753	0.377937	0.235284	0.251828	0.132018	-0.0149271	0.227781	0.06348	1	0.390578	0.398288	0.377035	-0.343806	-0.395955	-0.246297	0.145937	0.360136	-0.179143	0.174633	0.158484	-0.218244	0.110195			NI50		0.53	7.87	59	66	66.7	70.5	4.26	7.25	9.02	0.074			Bulk IgG Total G2	NA	0.0193345
	Day 28 H3N2	0.141323	0.169252	0.123208	0.0585639	0.0367922	0.21172	0.0984267	-0.0612482	0.326633	0.229722	0.120998	0.0329555	0.0137681	-0.321706	0.220452	0.390578	1	0.315512	0.36826	-0.0956641	-0.0914232	-0.393697	0.371335	0.180257	-0.279694	0.298799	0.377398	-0.363272	-0.219889			FN168	950.54	0.49	7.08	62.8	57.1	88.2	77.8	5.88	0	5.56	0.17			CD38+ HLA-DR+ CD4+ T cells	NA	0.0984356
	Day 28 B/Yam	-0.116127	0.0343636	0.348762	0.10963	0.0851156	0.209639	0.00265084	-0.000904711	-0.0252429	0.0592765	0.0153602	0.0613347	-0.0251857	0.447275	-0.277185	0.398288	0.315512	1	0.681379	-0.0385275	-0.205887	-0.139764	0.0235608	0.251524	-0.0756746	0.0820358	0.214331	-0.299847	-0.0894155			NI120		0.26	5.92	60.5	63.3	85.7	55.6	10.2	0	0	0.014			CD38+ HLA-DR+ CD8+ T cells	NA	0.111396
	Day 28 B/Vic	0.146925	0.206746	0.233609	-0.0279772	-0.00940832	0.113353	0.0781923	-0.0557011	0.0367606	0.0584427	-0.120333	-0.160802	-0.177005	0.502025	-0.252267	0.377035	0.36826	0.681379	1	-0.229623	-0.0796244	-0.0673402	0.141866	0.146739	0.162968	-0.159824	0.0669463	-0.127523	-0.0680007			NI140		0.19	5.6	69.8	75.9	73.7	62.5	2.35	5.26	25	0.012			D0 HLA-DR+ CD56dim CD16+ NK Cells	NA	0.125807
	Day 28 % IgD- B Cells of Live CD19+ B Cells	-0.0770117	0.027584	0.00933793	0.0304971	0.0500026	0.0839393	-0.134844	0.0954668	-0.126167	-0.0629648	-0.13997	0.155416	0.121592	-0.227273	0.445455	-0.343806	-0.0956641	-0.0385275	-0.229623	1	-0.0644638	0.236605	-0.245992	-0.0477705	-0.0410041	0.0404748	-0.125406	0.21624	-0.283811			NI117		0.14	5.53	66.1	75.8	83.3	72.2	4.46	0	0	0.01			D7 ICOS+ PD-1+ Tfh1	NA	0.346761
	Day 28 % CD27+ CD21+ of IgD- B Cells	-0.175155	-0.438309	-0.583773	-0.459218	-0.413286	-0.47353	-0.359249	0.368085	-0.193138	-0.359397	-0.139251	-0.166175	-0.138364	0.390909	0.118182	-0.395955	-0.0914232	-0.205887	-0.0796244	-0.0644638	1	0.0288819	0.169595	-0.905334	0.160388	-0.159487	-0.0687329	0.121334	0.0342384			NI1	2574.61	3.69	5.26	67	64.9	91.5	73.2	2.43	1.69	4.35	2.75			D7 ASCs	NA	0.605255
	Day 28 % CD27+ CD21- of IgD- B Cells	-0.00230533	-0.160132	-0.259051	-0.124726	-0.124094	-0.267037	0.0703069	-0.0857705	-0.373826	-0.060254	0.192396	-0.0248627	0.0674761	-0.337131	-0.100228	-0.246297	-0.393697	-0.139764	-0.0673402	0.236605	0.0288819	1	-0.817056	-0.178069	0.557923	-0.560779	-0.400354	0.362138	0.0252103			NI41	532.75	1.35	5.11	64.7	48.1	55.6	75	12.6	16.7	8.33	0.22			D28 H1N1 HAI	NA	0.544072
	Day 28 % CD27- CD21+ of IgD- B Cells	-0.0830327	-0.0135691	0.121013	-0.0597963	-0.0191341	0.0847834	-0.248277	0.240834	0.313698	0.0391108	-0.236027	-0.0294883	-0.113906	0.0909091	-0.127273	0.145937	0.371335	0.0235608	0.141866	-0.245992	0.169595	-0.817056	1	-0.0511441	-0.491846	0.490361	0.339317	-0.330025	-0.0337695			NI49	212.27	3.15	5.08	69.3	72	72.4	71.9	5.18	0	3.12				D28 H3N2 HAI	NA	0.475819
	Day 28 % CD27- CD21- of IgD- B Cells	0.173443	0.356219	0.567711	0.433661	0.40751	0.457649	0.317511	-0.321544	0.19449	0.293003	0.0837044	0.164262	0.162933	-0.427273	-0.163636	0.360136	0.180257	0.251524	0.146739	-0.0477705	-0.905334	-0.178069	-0.0511441	1	-0.208154	0.206639	0.168243	-0.213888	-0.0159235			NI25	1407.81	2.65	4.74	70.6	84	79.2	73.1	0	0	5.77	0			D28 B/YAM HAI	NA	0.374861
	FcRL5+ and/or CD11c+	0.277049	0.158426	-0.189126	-0.203011	-0.0743386	-0.154684	0.234772	-0.244616	-0.112134	0.172502	0.11282	0.0348067	0.193923	0.290909	0.427273	-0.179143	-0.279694	-0.0756746	0.162968	-0.0410041	0.160388	0.557923	-0.491846	-0.208154	1	-0.998271	-0.414118	0.509723	-0.205383			FN1	1290.18	0.18	4.18	70.9	83	83.3	82.2	1.89	0	0	0.25			D28 B/VIC	NA	0.477724
	Day 28 % FcRL5- CD11c- of IgD- B Cells	-0.272211	-0.149694	0.183915	0.20686	0.0729685	0.161819	-0.22298	0.237483	0.118121	-0.1586	-0.128304	-0.048631	-0.199381	-0.259682	-0.410024	0.174633	0.298799	0.0820358	-0.159824	0.0404748	-0.159487	-0.560779	0.490361	0.206639	-0.998271	1	0.414952	-0.510888	0.201306																	D28 IgD- CD19+ B cells	NA	0.924446
	Day 28 % IgD- IgG- IgM- B Cells of IgD- B Cells	0.0142156	0.0301058	0.335374	0.258039	0.194755	0.205307	-0.026844	0.0144065	0.216184	0.130818	-0.0119416	0.116855	0.0648742	-0.581818	-0.254545	0.158484	0.377398	0.214331	0.0669463	-0.125406	-0.0687329	-0.400354	0.339317	0.168243	-0.414118	0.414952	1	-0.891987	-0.0587432																	D28 CD27+ CD21+ IgD- B Cells	NA	0.143091
	Day 28 % IgG+ of IgD- B Cells	0.0124658	0.0811039	-0.313747	-0.320317	-0.183381	-0.227815	0.0488391	-0.0282373	-0.210218	-0.0984149	0.0161925	0.020122	0.0880627	0.345455	0.363636	-0.218244	-0.363272	-0.299847	-0.127523	0.21624	0.121334	0.362138	-0.330025	-0.213888	0.509723	-0.510888	-0.891987	1	-0.244183																	D28 CD27- CD21- IgD- B Cells	NA	0.087404
	Day 28 % IgM+ of IgD- B Cells	-0.0939594	-0.196569	-0.255103	0.0444047	-0.0284701	-0.10052	-0.234868	0.179164	0.018133	-0.189442	-0.0477375	-0.396242	-0.453021	0.336364	-0.218182	0.110195	-0.219889	-0.0894155	-0.0680007	-0.283811	0.0342384	0.0252103	-0.0337695	-0.0159235	-0.205383	0.201306	-0.0587432	-0.244183	1																	D28 FcRL-5+ and/or CD11c+ IgD- B cells	NA	0.0483539
																																															D28 FcRL5- CD11c- IgD- B Cells	NA	0.0524571
	P values
		Age @ Consent	No. CMS	MCP-1	IL-6	IL-8	IL-18	Total G0 (%)	Total G2 (%)	CD4+T Cells/CD38+HLA-DR+ICOS-PD-1-	CD8+ T Cells/CD38+HLA-DR+ICOS-PD-1-	Day 0 HLA-DR+ CD38+ % of TCRyd T Cells	Day 0 HLA-DR+ % of NK Cells	Day 0 HLA-DR+ % of CD56dim CD16+ NK Cells	Day 7 Tfh1 % of Tfh	Day 7 ICOS+ PD-1+ % of Tfh1	Day 28 H1N1	Day 28 H3N2	Day 28 B/Yam	Day 28 B/Vic	Day 28 % IgD- B Cells of Live CD19+ B Cells	Day 28 % CD27+ CD21+ of IgD- B Cells	Day 28 % CD27+ CD21- of IgD- B Cells	Day 28 % CD27- CD21+ of IgD- B Cells	Day 28 % CD27- CD21- of IgD- B Cells	FcRL5+ and/or CD11c+	Day 28 % FcRL5- CD11c- of IgD- B Cells	Day 28 % IgD- IgG- IgM- B Cells of IgD- B Cells	Day 28 % IgG+ of IgD- B Cells	Day 28 % IgM+ of IgD- B Cells
	Age @ Consent	NA	1.62825e-12	0.778905	0.570929	0.473214	0.0211963	0.000517863	0.000167351	0.000860092	0.000356949	0.424405	0.766942	0.879293	0.329138	0.688707	0.582014	0.0845212	0.157023	0.0727888	0.587373	0.214243	0.987059	0.558404	0.218824	0.0467708	0.0509068	0.920326	0.930107	0.50762
	No. CMS	1.62825e-12	NA	0.0143268	0.0078859	0.817508	1.5898e-05	4.8523e-07	5.75149e-08	0.000176125	2.50007e-07	0.115586	0.465881	0.359281	0.225076	0.332317	0.210004	0.038403	0.676335	0.0111354	0.846088	0.00115404	0.256796	0.923938	0.00954423	0.261966	0.289509	0.832211	0.56761	0.162506
	MCP-1	0.778905	0.0143268	NA	4.44365e-11	1.28786e-14	2.75158e-12	0.0588673	0.0287776	0.124977	0.0493004	0.00703845	6.3671e-05	0.000767375	0.139595	0.620546	0.0926095	0.185688	0.000116363	0.0112475	0.949226	1.06809e-05	0.0722773	0.407514	2.09833e-05	0.193091	0.205874	0.0184883	0.0281425	0.076891
	IL-6	0.570929	0.0078859	4.44365e-11	NA	3.78808e-13	9.33031e-13	0.00397119	0.000334325	0.128538	0.00582939	0.268925	0.0180969	0.106737	0.12614	0.45448	0.356257	0.530527	0.239337	0.764612	0.835215	0.000903308	0.39317	0.683175	0.00185298	0.16181	0.153834	0.0734387	0.0248438	0.761922
	IL-8	0.473214	0.817508	1.28786e-14	3.78808e-13	NA	4.40004e-06	0.91562	0.552884	0.422043	0.0517067	0.00554448	0.00392942	0.0145998	0.132013	0.638744	0.05878	0.693707	0.361538	0.919808	0.732956	0.00316218	0.395589	0.896176	0.00365799	0.611706	0.618302	0.17993	0.207215	0.846031
	IL-18	0.0211963	1.5898e-05	2.75158e-12	9.33031e-13	4.40004e-06	NA	2.58844e-06	8.61338e-08	0.0381818	0.00192115	0.0960154	0.00159321	0.00717796	0.02826	0.964703	0.182307	0.0219313	0.0232978	0.223655	0.56636	0.000589227	0.0636179	0.562449	0.000945578	0.288581	0.266642	0.157018	0.115413	0.491943
	Total G0 (%)	0.000517863	4.8523e-07	0.0588673	0.00397119	0.91562	2.58844e-06	NA	0	0.261896	0.00281011	0.0939727	0.00993645	0.00270687	0.23181	0.361816	0.168725	0.28897	0.977272	0.399993	0.350484	0.0104015	0.627555	0.0821198	0.0246501	0.100772	0.11959	0.853191	0.73626	0.100628
	Total G2 (%)	0.000167351	5.75149e-08	0.0287776	0.000334325	0.552884	8.61338e-08	0	NA	0.516381	0.00634842	0.161759	0.0283994	0.00902981	0.0444839	0.949635	0.291693	0.509985	0.992242	0.549111	0.509583	0.00853938	0.553688	0.0920316	0.0227866	0.0868851	0.0967856	0.920902	0.845662	0.213154
	CD4+T Cells/CD38+HLA-DR+ICOS-PD-1-	0.000860092	0.000176125	0.124977	0.128538	0.422043	0.0381818	0.261896	0.516381	NA	1.20344e-09	0.192516	0.369717	0.570907	0.195216	0.282453	0.00625081	0.0193167	0.860428	0.797872	0.392832	0.188426	0.00886237	0.0299156	0.185292	0.44797	0.423942	0.139997	0.151538	0.90264
	CD8+ T Cells/CD38+HLA-DR+ICOS-PD-1-	0.000356949	2.50007e-07	0.0493004	0.00582939	0.0517067	0.00192115	0.00281011	0.00634842	1.20344e-09	NA	0.0210666	0.173034	0.267446	0.889446	0.147467	0.0965061	0.10488	0.679469	0.683739	0.670723	0.0121145	0.684141	0.791837	0.0432722	0.241021	0.281621	0.375476	0.505741	0.197185
	Day 0 HLA-DR+ CD38+ % of TCRyd T Cells	0.424405	0.115586	0.00703845	0.268925	0.00554448	0.0960154	0.0939727	0.161759	0.192516	0.0210666	NA	0.000199467	0.000400768	0.405099	0.761334	0.0776968	0.402579	0.915684	0.405189	0.348051	0.350557	0.195105	0.11022	0.575903	0.450222	0.390075	0.936503	0.913974	0.749999
	Day 0 HLA-DR+ % of NK Cells	0.766942	0.465881	6.3671e-05	0.0180969	0.00392942	0.00159321	0.00993645	0.0283994	0.369717	0.173034	0.000199467	NA	0	0.420105	0.889446	0.360768	0.82027	0.6722	0.264611	0.296882	0.264274	0.868247	0.844015	0.269889	0.81633	0.745475	0.434081	0.893206	0.00582981
	Day 0 HLA-DR+ % of CD56dim CD16+ NK Cells	0.879293	0.359281	0.000767375	0.106737	0.0145998	0.00717796	0.00270687	0.00902981	0.570907	0.267446	0.000400768	0	NA	0.829812	0.859541	0.918053	0.924397	0.862169	0.218811	0.415544	0.353666	0.652241	0.445847	0.27384	0.191515	0.179072	0.664843	0.556119	0.00138587
	Day 7 Tfh1 % of Tfh	0.329138	0.225076	0.139595	0.12614	0.132013	0.02826	0.23181	0.0444839	0.195216	0.889446	0.405099	0.420105	0.829812	NA	0.282363	0.379255	0.207959	0.0718359	0.0400288	0.501536	0.23454	0.310652	0.790373	0.189944	0.385457	0.440624	0.0604199	0.298089	0.311824
	Day 7 ICOS+ PD-1+ % of Tfh1	0.688707	0.332317	0.620546	0.45448	0.638744	0.964703	0.361816	0.949635	0.282453	0.147467	0.761334	0.889446	0.859541	0.282363	NA	0.808748	0.395189	0.281439	0.328658	0.169733	0.729285	0.769362	0.709215	0.630685	0.189944	0.210403	0.450037	0.271638	0.519248
	Day 28 H1N1	0.582014	0.210004	0.0926095	0.356257	0.05878	0.182307	0.168725	0.291693	0.00625081	0.0965061	0.0776968	0.360768	0.918053	0.379255	0.808748	NA	7.76161e-07	4.47285e-07	1.97666e-06	0.0145007	0.00442226	0.0846709	0.311895	0.0102	0.213208	0.225146	0.27165	0.127858	0.446172
	Day 28 H3N2	0.0845212	0.038403	0.185688	0.530527	0.693707	0.0219313	0.28897	0.509985	0.0193167	0.10488	0.402579	0.82027	0.924397	0.207959	0.395189	7.76161e-07	NA	8.39509e-05	3.5434e-06	0.508705	0.527757	0.00467418	0.00793107	0.210328	0.0491635	0.0350478	0.00689607	0.00951438	0.124939
	Day 28 B/Yam	0.157023	0.676335	0.000116363	0.239337	0.361538	0.0232978	0.977272	0.992242	0.860428	0.679469	0.915684	0.6722	0.862169	0.0718359	0.281439	4.47285e-07	8.39509e-05	NA	0	0.790517	0.151447	0.33302	0.870984	0.0780676	0.60145	0.571146	0.135006	0.0343825	0.536898
	Day 28 B/Vic	0.0727888	0.0111354	0.0112475	0.764612	0.919808	0.223655	0.399993	0.549111	0.797872	0.683739	0.405189	0.264611	0.218811	0.0400288	0.328658	1.97666e-06	3.5434e-06	0	NA	0.108686	0.582551	0.642181	0.32573	0.309214	0.258142	0.267564	0.644134	0.377492	0.638913
	Day 28 % IgD- B Cells of Live CD19+ B Cells	0.587373	0.846088	0.949226	0.835215	0.732956	0.56636	0.350484	0.509583	0.392832	0.670723	0.348051	0.296882	0.415544	0.501536	0.169733	0.0145007	0.508705	0.790517	0.108686	NA	0.649809	0.0912616	0.0787684	0.736648	0.772874	0.775729	0.375707	0.123632	0.041452
	Day 28 % CD27+ CD21+ of IgD- B Cells	0.214243	0.00115404	1.06809e-05	0.000903308	0.00316218	0.000589227	0.0104015	0.00853938	0.188426	0.0121145	0.350557	0.264274	0.353666	0.23454	0.729285	0.00442226	0.527757	0.151447	0.582551	0.649809	NA	0.83894	0.229377	0	0.256028	0.258744	0.628269	0.391526	0.809582
	Day 28 % CD27+ CD21- of IgD- B Cells	0.987059	0.256796	0.0722773	0.39317	0.395589	0.0636179	0.627555	0.553688	0.00886237	0.684141	0.195105	0.868247	0.652241	0.310652	0.769362	0.0846709	0.00467418	0.33302	0.642181	0.0912616	0.83894	NA	1.50102e-13	0.206596	1.72952e-05	1.53267e-05	0.00327255	0.0083362	0.859192
	Day 28 % CD27- CD21+ of IgD- B Cells	0.558404	0.923938	0.407514	0.683175	0.896176	0.562449	0.0821198	0.0920316	0.0299156	0.791837	0.11022	0.844015	0.445847	0.790373	0.709215	0.311895	0.00793107	0.870984	0.32573	0.0787684	0.229377	1.50102e-13	NA	0.71879	0.000212949	0.000224019	0.0138603	0.0168779	0.812142
	Day 28 % CD27- CD21- of IgD- B Cells	0.218824	0.00954423	2.09833e-05	0.00185298	0.00365799	0.000945578	0.0246501	0.0227866	0.185292	0.0432722	0.575903	0.269889	0.27384	0.189944	0.630685	0.0102	0.210328	0.0780676	0.309214	0.736648	0	0.206596	0.71879	NA	0.138659	0.141619	0.233166	0.12787	0.91079
	FcRL5+ and/or CD11c+	0.0467708	0.261966	0.193091	0.16181	0.611706	0.288581	0.100772	0.0868851	0.44797	0.241021	0.450222	0.81633	0.191515	0.385457	0.189944	0.213208	0.0491635	0.60145	0.258142	0.772874	0.256028	1.72952e-05	0.000212949	0.138659	NA	0	0.00227358	0.000113541	0.144109
	Day 28 % FcRL5- CD11c- of IgD- B Cells	0.0509068	0.289509	0.205874	0.153834	0.618302	0.266642	0.11959	0.0967856	0.423942	0.281621	0.390075	0.745475	0.179072	0.440624	0.210403	0.225146	0.0350478	0.571146	0.267564	0.775729	0.258744	1.53267e-05	0.000224019	0.141619	0	NA	0.00222286	0.000108851	0.152416
	Day 28 % IgD- IgG- IgM- B Cells of IgD- B Cells	0.920326	0.832211	0.0184883	0.0734387	0.17993	0.157018	0.853191	0.920902	0.139997	0.375476	0.936503	0.434081	0.664843	0.0604199	0.450037	0.27165	0.00689607	0.135006	0.644134	0.375707	0.628269	0.00327255	0.0138603	0.233166	0.00227358	0.00222286	NA	0	0.679121
	Day 28 % IgG+ of IgD- B Cells	0.930107	0.56761	0.0281425	0.0248438	0.207215	0.115413	0.73626	0.845662	0.151538	0.505741	0.913974	0.893206	0.556119	0.298089	0.271638	0.127858	0.00951438	0.0343825	0.377492	0.123632	0.391526	0.0083362	0.0168779	0.12787	0.000113541	0.000108851	0	NA	0.0810649
	Day 28 % IgM+ of IgD- B Cells	0.50762	0.162506	0.076891	0.761922	0.846031	0.491943	0.100628	0.213154	0.90264	0.197185	0.749999	0.00582981	0.00138587	0.311824	0.519248	0.446172	0.124939	0.536898	0.638913	0.041452	0.809582	0.859192	0.812142	0.91079	0.144109	0.152416	0.679121	0.0810649	NA
[truncated: 25 more columns]

## Sheet: Figure S1
	Figure S1a																					Figure S1b
																						IL-1B		First Nations		non-Indigenous			IFN-a2		First Nations		non-Indigenous			IFN-y		First Nations		non-Indigenous			TNF		First Nations		non-Indigenous
		First Nations	non-Indigenous				First Nations		non-Indigenous				# of comorbidities	0	1	2	3	4	5			First Nations	non-Indigenous	+	-	+	-		First Nations	non-Indigenous	+	-	+	-		First Nations	non-Indigenous	+	-	+	-		First Nations	non-Indigenous	+	-	+	-
	IL-1β	24.19	40.87			Comorbidities	-	+	-	+			IL-1β	107.98	82.97	30.9	5.34	0	0			24.19	40.87	107.98	24.19	115.67	40.87		13.46	20	13.46	24.96	20	35.66		132.77	40.19	132.77	128.89	40.19	200.14		123.47	25.35	123.47	188.19	25.35	114.06
		10.61	17.44				107.98	24.19	115.67	40.87				40.87	10.61	14.04	24.19	10.61	20.83			10.61	17.44	40.87	10.61	57.28	17.44		17.82	0	17.82	0.42	0	18.75		19.9	0.01	19.9	0.01	0.01	75.93		25.35	0.01	25.35	11.39	0.01	80.49
		10.61	40.87			IL-1β	40.87	10.61	57.28	17.44				0	5.34	24.19	17.44	0	50.74			10.61	40.87	0	10.61	30.9	40.87		5.11	1.55	5.11	8.18	1.55	11.28		160.21	0.01	160.21	168.14	0.01	117.32		98.6	7.17	98.6	161.95	7.17	68.73
		0	10.61				0	10.61	30.9	40.87				7.12	40.87	44.17	14.04	60.53	14.04			0	10.61	7.12	0	66.99	10.61		3.31	0.97	3.31	18.75	0.97	57.91		36.75	26.56	36.75	61.38	26.56	54.23		20.5	25.35	20.5	35.5	25.35	117.19
		60.53	3.51				7.12	0	66.99	10.61				49.11	92.43	182.32	58.9	34.23	3.51			60.53	15.74	49.11	60.53	47.46	15.74		37.78	6.95	37.78	57.91	6.95	16.58		0.01	406.76	0.01	128.89	406.76	168.14		11.39	337.62	11.39	110.95	337.62	83.47
		34.23	185.18				49.11	60.53	65.38	3.51				7.12	24.19	10.61	20.83	120.25	98.68			34.23	3.51	7.12	34.23	76.61	3.51		8.8	0	8.8	15.64	0	22.48		240.71	33.33	240.71	90.77	33.33	356.52		35.5	46.18	35.5	155.46	46.18	310
		20.83	37.55				7.12	34.23	153.22	185.18				73.41	0	68.6	27.55	12.33	70.21			20.83	185.18	73.41	20.83	65.38	185.18		5.72	38.38	5.72	27.42	38.38	34.15		265.3	0.01	265.3	6.74	0.01	6.74		57.28	0.01	57.28	30.35	0.01	35.5
		50.74	3.51				73.41	20.83	7.12	37.55				3.51	12.33	0	0	10.61	0			50.74	37.55	3.51	50.74	153.22	37.55		8.18	12.52	8.18	10.66	12.52	29.88		164.17	128.89	164.17	6.74	128.89	26.56		98.6	80.49	98.6	3.23	80.49	35.5
		98.68	98.68				3.51	50.74	30.9	3.51				75.01	24.19	47.46	205.06	3.51	20.83			98.68	3.51	75.01	98.68	14.04	3.51		41.39	0	41.39	60.23	0	0		6.74	26.56	6.74	19.9	26.56	83.31		74.58	15.84	74.58	57.28	15.84	74.58
		24.19	10.61				75.01	98.68	109.52	98.68				27.55	10.61	24.19	0	0	24.19			24.19	98.68	27.55	24.19	7.12	98.68		2.13	30.49	2.13	9.42	30.49	10.04		0.01	0.01	0.01	6.74	0.01	33.33		60.11	13.59	60.11	20.5	13.59	32.91
		120.25	27.55				27.55	24.19	7.12	10.61				0	58.9	20.83	3.51	10.61	40.87			120.25	10.61	0	120.25	30.9	10.61		51.48	5.72	51.48	4.51	5.72	27.42		13.32	136.66	13.32	61.38	136.66	121.16		27.83	107.84	27.83	0.01	107.84	62.96
		70.21	73.41				0	120.25	0	27.55				34.23	10.61	0	44.17	0				70.21	27.55	34.23	70.21	24.19	27.55		35.97	3.01	35.97	0.97	3.01	11.28		40.19	26.56	40.19	6.74	26.56	6.74		51.68	20.5	51.68	11.39	20.5	25.35
		10.61	15.74				34.23	70.21	20.83	73.41				3.51	27.55	98.68	84.55	50.74				10.61	73.41	3.51	10.61	109.52	73.41		1.26	26.19	1.26	2.71	26.19	38.38		0.01	68.62	0.01	0.01	68.62	0.01		25.35	46.18	25.35	13.59	46.18	40.78
		12.33	42.52				3.51	10.61	49.11	15.74				401.69	10.61	0	7.12	14.04				12.33	42.52	401.69	12.33	7.12	42.52		0	22.48	0	29.26	22.48	5.72		33.33	6.74	33.33	19.9	6.74	19.9		68.73	13.59	68.73	62.96	13.59	71.65
		10.61	30.9				401.69	12.33	129.35	42.52				54.02	17.44	27.55	27.55	14.04				10.61	30.9	54.02	10.61	0	30.9		2.71	8.8	2.71	0	8.8	0		54.23	13.32	54.23	184.08	13.32	6.74		11.39	7.17	11.39	148.99	7.17	1.37
		3.51	40.87				54.02	10.61	79.79	30.9				7.12	42.52	40.87	0	65.38				3.51	40.87	7.12	3.51	20.83	40.87		8.8	10.97	8.8	4.21	10.97	3.31		26.56	40.19	26.56	0.01	40.19	33.33		7.17	25.35	7.17	0.01	25.35	11.39
		58.9	17.44				7.12	3.51	216.27	40.87				34.23	40.87	185.18	20.83	3.51				10.61	17.44	34.23	10.61	195.96	17.44		1.55	7.56	1.55	7.87	7.56	17.47		16.6	26.56	16.6	0.01	26.56	0.01		0.01	38.13	0.01	7.17	38.13	20.5
		0	7.12				34.23	58.9	29.22	17.44				17.44	15.74	37.55	0	24.19				58.9	7.12	17.44	58.9	11.89	7.12		9.73	1.84	9.73	4.51	1.84	5.49		0.01	83.31	0.01	47.16	83.31	13.32		0.01	104.75	0.01	62.96	104.75	30.35
		5.34	68.6				17.44	0	37.55	7.12				14.04	30.9	98.68	30.9	22.51				24.19	68.6	14.04	24.19	21.23	68.6		41.99	20.62	41.99	19.38	20.62	2.72		109.66	6.74	109.66	0.01	6.74	0.01		68.73	30.35	68.73	5.17	30.35	175.02
		0	115.67				14.04	5.34	14.04	68.6				35.89	20.83	73.41	35.89	20.83				0	115.67	35.89	0	44.99			0.42	35.66	0.42	7.25		1.98		0.01	200.14	0.01	0.01		0.01		7.17	114.06	7.17	7.17		0.01
		10.61	57.28				35.89	0	10.61					7.12			86.13	0				205.06	57.28	7.12	205.06	29.22			107.62	18.75	107.62	0		0.97		6.74	75.93	6.74	54.23		457.22		38.13	80.49	38.13	11.39		208.12
		0	30.9				7.12	10.61	20.83					0			159.1	7.12				3.51	30.9	0	3.51	27.55			20	11.28	20	7.56		7.56		61.38	117.32	61.38	13.32		0.01		25.35	68.73	25.35	0.01		13.59
		22.51	66.99				0	0	37.55					10.61			3.51	7.12				24.19	66.99	10.61	24.19	62.15			7.87	57.91	7.87	6.33		38.99		0.01	54.23	0.01	6.74		61.38		0.01	117.19	0.01	15.84		62.96
		27.55	65.38				10.61	22.51	17.44					40.87			3.51	0				5.34	47.46	40.87	5.34	37.55			0.97	16.58	0.97	6.95		8.18		144.47	168.14	144.47	16.6		0.01		74.58	83.47	74.58	15.84		11.39
		92.43	153.22				40.87	27.55	44.17					20.83			27.55	10.61				44.17	76.61	20.83	44.17	14.04			28.96	22.48	28.96	3.91		4.81		0.01	356.52	0.01	0.01		47.16		7.17	310	7.17	35.5		38.13
		24.19	7.12				20.83	92.43	27.55					58.9			10.61	10.61				0	65.38	58.9	0	20.83			5.11	34.15	5.11	60.81		2.71		0.01	6.74	0.01	87.03		54.23		9.25	35.5	9.25	60.11		98.6
		205.06	30.9				58.9	24.19	17.44					30.9			40.87					84.55	153.22	30.9	84.55	17.44			50.9	29.88	50.9	2.71		36.88		6.74	26.56	6.74	61.38		40.19		86.47	35.5	86.47	68.73		57.28
		0	109.52				30.9	205.06	40.87					27.55			30.9					0	14.04	27.55	0	37.55			0	0	0	7.56		0.97		0.01	83.31	0.01	16.6		10.04		20.5	74.58	20.5	22.9		68.73
		3.51	7.12				27.55	0	29.22					82.97			14.04					20.83	7.12	132.36	20.83	17.44			0.97	10.04	0.97	3.91		0		98.28	33.33	98.28	6.74		16.6		32.91	32.91	32.91	3.23		15.84
		24.19	0				82.97	3.51	44.17					132.36			27.55					98.68	30.9	82.97	98.68	44.17			73.39	27.42	73.39	10.66		14.39		26.56	121.16	26.56	0.01		356.52		15.84	62.96	15.84	15.84		11.39
		5.34	20.83				132.36	24.19	24.19					82.97			0					30.9	24.19		30.9	27.55			3.31	11.28	3.31			13.15		40.19	6.74	40.19	6.74		0.01		27.83	25.35	27.83	11.39		3.23
		44.17	49.11					5.34	7.12					115.67			47.46					7.12	109.52		7.12	17.44			0	38.38	0			14.39		0.01	0.01	0.01	19.9		19.9		0.01	40.78	0.01	11.39		40.78
		24.19	129.35					44.17	10.61					57.28			10.61					22.51	7.12		22.51	40.87			0	5.72	0			8.8		192.1	19.9	192.1			0.01		0.01	71.65	0.01			15.84
		84.55	79.79					24.19	58.9					30.9			117.2					27.55	0		27.55	34.23			0	0	0			8.8		13.32	6.74	13.32			0.01		114.06	1.37	114.06			7.17
		20.83	216.27					84.55	17.44					66.99			30.9					20.83	20.83		20.83	29.22			10.04	3.31	10.04			5.72		26.56	33.33	26.56			10.04		20.5	11.39	20.5			3.23
		14.04	29.22					20.83	14.04					76.61			10.61					0	195.96		0	44.17			0	17.47	0			19.38		373.24	0.01	373.24			0.01		80.49	20.5	80.49			30.35
		98.68	37.55					14.04	10.61					65.38			17.44					40.87	11.89		40.87	24.19			53.83	5.49	53.83			16.26		33.33	13.32	33.33			113.48		86.47	30.35	86.47			74.58
		30.9	14.04					98.68	47.46					153.22								92.43	21.23		92.43	5.34			39.59	2.72	39.59			0		136.66	0.01	136.66			33.33		132.97	175.02	132.97			35.5
		7.12	10.61					30.9	76.61					7.12								0	44.99		0	7.12			2.13	1.98	2.13			9.42		0.01	0.01	0.01			0.01		46.18	0.01	46.18			38.13
		0	20.83					7.12	14.04					30.9								0	29.22		0	10.61			1.55	0.97	1.55			7.25		6.74	457.22	6.74			0.01		30.35	208.12	30.35			20.5
		20.83	37.55					0	24.19					109.52								5.34	27.55		5.34	58.9			2.13	7.56	2.13			32.93		83.31	0.01	83.31			0.01		7.17	13.59	7.17			30.35
		0	17.44					20.83	27.55					24.19								47.46	62.15		47.46	17.44			40.79	38.99	40.79			5.11		105.85	61.38	105.85			0.01		15.84	62.96	15.84			7.17
		0	44.17					0	62.15					7.12								24.19	37.55		24.19	14.04			21.55	8.18	21.55			8.8		113.48	0.01	113.48			0.01		0.01	11.39	0.01			0.01
		40.87	27.55					0	17.44					0								14.04	14.04		14.04	10.61			2.71	4.81	2.71			21.86		0.01	47.16	0.01			105.85		25.35	38.13	25.35			104.75
		14.04	17.44					40.87	34.23					49.11								0	20.83		0	17.44			0	2.71	0			0		26.56	54.23	26.56			98.28		0.01	98.6	0.01			27.83
		0	40.87					14.04	5.34					129.35								0	17.44		0	20.83			0	36.88	0			13.77		26.56	40.19	26.56			40.19		46.18	57.28	46.18			40.78
		10.61	29.22					0	17.44					79.79								10.61	37.55		10.61	27.55			0	0.97	0			9.11		176.09	10.04	176.09			0.01		40.78	68.73	40.78			30.35
		47.46	44.17					10.61	20.83					216.27								10.61	17.44		10.61	17.44			3.31	0	3.31			8.8		0.01	16.6	0.01			0.01		0.01	15.84	0.01			32.91
		0	24.19					47.46	27.55					29.22								7.12	44.17		7.12	0			8.18	14.39	8.18			0.97		0.01	356.52	0.01			75.93		7.17	11.39	7.17			46.18
		0	7.12					0	17.44					27.55								0	27.55		0	20.83			26.81	13.15	26.81			0.42		13.32	0.01	13.32			105.85		25.35	3.23	25.35			25.35
		30.9	10.61					0	0					62.15								24.19	17.44		24.19	10.61			1.55	14.39	1.55			5.72		0.01	19.9	0.01			0.01		11.39	40.78	11.39			0.01
		0	58.9					30.9	20.83					37.55								20.83	40.87		20.83	7.12			17.2	8.8	17.2			0		26.56	0.01	26.56			23.22		7.17	15.84	7.17			62.96
		0	17.44					0	10.61					14.04								10.61	34.23		10.61	7.12			12.52	8.8	12.52			8.18		0.01	0.01	0.01			168.14		30.35	7.17	30.35			175.02
		0	14.04					0	7.12					10.61								0	29.22		0	37.55			16.89	5.72	16.89			35.36		0.01	10.04	0.01			105.85		20.5	3.23	20.5			104.75
		10.61	10.61					0	7.12					20.83								50.74	44.17		50.74	40.87			19.07	19.38	19.07			28.04		26.56	0.01	26.56			26.56		20.5	30.35	20.5			40.78
		10.61	47.46					10.61	37.55					17.44								44.17	24.19		44.17	27.55			0	16.26	0			4.51		33.33	113.48	33.33			0.01		51.68	74.58	51.68			0.01
		7.12	76.61					10.61	40.87					37.55								40.87	5.34		40.87	30.9			15.02	0	15.02			19.69		26.56	33.33	26.56			121.16		57.28	35.5	57.28			117.19
		117.2	14.04					7.12	27.55					17.44								0	7.12		0	14.04			3.31	9.42	3.31			14.71		113.48	0.01	113.48			0.01		35.5	38.13	35.5			9.25
		24.19	24.19					117.2	30.9					44.17								3.51	10.61		3.51	0			7.56	7.25	7.56			0		0.01	0.01	0.01			19.9		0.01	20.5	0.01			15.84
		20.83	27.55					24.19	14.04					27.55								82.97	58.9		82.97	40.87			5.11	32.93	5.11			7.56		0.01	0.01	0.01			40.19		11.39	30.35	11.39			11.39
		10.61	62.15					20.83	0					17.44								0	17.44		0	70.21			0	5.11	0			19.38		121.16	0.01	121.16			33.33		0.01	7.17	0.01			68.73
		0	17.44					10.61	40.87					40.87								14.04	14.04		14.04	73.41			10.66	8.8	10.66			21.86		0.01	0.01	0.01			0.01		0.01	0.01	0.01			15.84
		27.55	34.23					0	70.21					29.22								10.61	10.61		10.61	10.61			0	21.86	0			14.39		26.56	105.85	26.56			3.31		20.5	104.75	20.5			32.91
		30.9	5.34					27.55	73.41					34.23								0	17.44		0	10.61			0	0	0			0		0.01	98.28	0.01			132.77		35.5	27.83	35.5			136.16
		50.74	17.44					30.9	10.61					44.17								0	20.83		0	120.25			1.55	13.77	1.55			28.96		0.01	40.19	0.01			26.56		0.01	40.78	0.01			35.5
		44.17	20.83					50.74	10.61					24.19								30.9	27.55		30.9	15.74			34.45	9.11	34.45			2.13		0.01	0.01	0.01			68.62		15.84	30.35	15.84			57.28
		40.87	27.55					44.17	120.25					7.12								0	17.44		0	27.55			7.25	8.8	7.25			0		26.56	0.01	26.56			0.01		11.39	32.91	11.39			25.35
		0	17.44					40.87	15.74					5.34								117.2	0		117.2	98.68			26.81	0.97	26.81			26.19		23.22	75.93	23.22			0.01		25.35	46.18	25.35			3.23
		3.51	0					0	27.55					10.61								27.55	20.83		27.55	81.38			11.9	0.42	11.9			27.42		26.56	105.85	26.56			3.31		7.17	25.35	7.17			0.01
		82.97	20.83					3.51	98.68					58.9								30.9	10.61		30.9	20.83			17.51	5.72	17.51			28.65		68.62	0.01	68.62			98.28		3.23	0.01	3.23			110.95
		14.04	10.61					82.97	81.38					17.44								14.04	7.12		14.04	89.28			11.28	0	11.28			29.88		0.01	23.22	0.01			113.48		62.96	62.96	62.96			46.18
		10.61	7.12					14.04	20.83					14.04								10.61	7.12		10.61	30.9			0	8.18	0			1.84		19.9	168.14	19.9			33.33		30.35	175.02	30.35			3.23
		10.61	7.12					10.61	89.28					10.61								10.61	37.55		10.61	22.51			0	35.36	0			0		26.56	105.85	26.56			61.38		51.68	104.75	51.68			30.35
		27.55	37.55					10.61	30.9					17.44								27.55	40.87		27.55	70.21			32.32	28.04	32.32			28.04		0.01	26.56	0.01			0.01		30.35	40.78	30.35			11.39
		35.89	40.87					27.55	22.51					20.83								35.89	27.55		35.89	0			10.66	4.51	10.66			0		83.31	0.01	83.31			6.74		104.75	0.01	104.75			20.5
		14.04	27.55					35.89	70.21					27.55								14.04	30.9		14.04	7.12			8.18	19.69	8.18			1.55		0.01	121.16	0.01			40.19		20.5	117.19	20.5			3.23
		17.44	30.9					14.04	0					17.44								17.44	14.04		17.44	0			0	14.71	0			0		136.66	0.01	136.66			0.01		43.46	9.25	43.46			11.39
		14.04	14.04					17.44	7.12					0								14.04	0		14.04	20.83			10.04	0	10.04			0		0.01	19.9	0.01			0.01		25.35	15.84	25.35			5.17
		27.55	0					14.04	0					20.83								27.55	40.87		27.55	121.77			10.04	7.56	10.04			38.99		128.89	40.19	128.89			3.31		11.39	11.39	11.39			30.35
		0	40.87					27.55	20.83					10.61								0	70.21		0	82.97			4.51	19.38	4.51			15.64		23.22	33.33	23.22			13.32		46.18	68.73	46.18			40.78
		47.46	70.21					0	121.77					7.12								47.46	73.41		47.46				20.93	21.86	20.93					0.01	0.01	0.01					25.35	15.84	25.35
		58.9	73.41					47.46						37.55								58.9	10.61		58.9				32.32	14.39	32.32					68.62	3.31	68.62					5.17	32.91	5.17
		20.83	10.61					58.9						40.87								20.83	10.61		20.83				17.51	0	17.51					0.01	132.77	0.01					3.23	136.16	3.23
		27.55	10.61					20.83						27.55								27.55	120.25		27.55				28.04	28.96	28.04					6.74	26.56	6.74					0.01	35.5	0.01
		12.33	120.25					27.55						30.9								12.33	15.74		12.33				9.42	2.13	9.42					19.9	68.62	19.9					20.5	57.28	20.5
		14.04	15.74					12.33						14.04								14.04	27.55		14.04				15.64	0	15.64					0.01	0.01	0.01					3.23	25.35	3.23
		86.13	27.55					14.04						0								86.13	98.68		86.13				36.88	26.19	36.88					13.32	0.01	13.32					11.39	3.23	11.39
		20.83	98.68					86.13						40.87								20.83	81.38		20.83				18.13	27.42	18.13					0.01	3.31	0.01					15.84	0.01	15.84
		30.9	81.38					20.83						70.21								30.9	20.83		30.9				13.77	28.65	13.77					0.01	98.28	0.01					3.23	110.95	3.23
		159.1	20.83					30.9						73.41								159.1	89.28		159.1				42.89	29.88	42.89					26.56	113.48	26.56					11.39	46.18	11.39
		65.38	89.28					159.1						10.61								65.38	30.9		65.38				10.66	1.84	10.66					6.74	33.33	6.74					9.25	3.23	9.25
		82.97	30.9					65.38						10.61								182.32	22.51		182.32				27.42	0	27.42					0.01	61.38	0.01					15.84	30.35	15.84
		3.51	22.51					82.97						120.25								24.19	70.21		24.19				4.51	28.04	4.51					0.01	0.01	0.01					25.35	11.39	25.35
		182.32	70.21					3.51						15.74								3.51	0		3.51				6.33	0	6.33					128.89	6.74						188.19	20.5
		24.19	0					182.32						27.55								107.98	7.12						24.96	1.55						0.01	40.19						11.39	3.23
		107.98	7.12					24.19						98.68								40.87	0						0.42	0						168.14	0.01						161.95	11.39
		40.87	0				24.96	36.75	35.66	20				81.38								0	20.83						8.18	0						61.38	0.01						35.5	5.17
		0	20.83			IFN-α2	0.42	0	18.75	0				20.83								7.12	121.77						18.75	38.99						128.89	3.31						110.95	30.35
		7.12	121.77				8.18	0	11.28	1.55				89.28								49.11	82.97						57.91	15.64						90.77	13.32						155.46	40.78
		49.11					18.75	0	57.91	0.97				30.9								7.12							15.64							6.74							30.35
		7.12					57.91	109.66	34.15	0				22.51								73.41							27.42							6.74							3.23
		73.41					15.64	6.74	29.88	38.38				70.21								3.51							10.66							19.9							57.28
		3.51					27.42	13.32	10.04	12.52				0								75.01							60.23							6.74							20.5
		75.01					10.66	0	27.42	0				7.12								27.55							9.42							61.38							0.01
		27.55					60.23	240.71	38.38	30.49				0								0							4.51							6.74							11.39
		0					9.42	40.19	5.72	5.72				20.83								34.23							0.97							0.01							13.59
		34.23					4.51	265.3	0	3.01				121.77								3.51							2.71							19.9							62.96
		3.51					0.97	164.17	3.31	26.19				47.46								401.69							29.26							184.08							148.99
		401.69					2.71	0	2.71	6.95				14.04								54.02							0							0.01							0.01
		54.02					29.26	16.6	3.31	22.48				7.12								7.12							4.21							0.01							7.17
		7.12					0	54.23	1.55	8.8			IFN-α2	24.96	5.11	17.51	2.13	7.25	0			34.23							7.87							47.16							62.96
		34.23					4.21	26.56	52.66	10.97				0.42	0	11.28	21.55	5.11	5.72			17.44							4.51							0.01							5.17
		17.44					7.87	83.31	0.97	7.56				8.18	0.97	4.51	0	3.31	8.18			14.04							19.38							0.01							7.17
		14.04					4.51	121.16	8.18	1.84				18.75	53.83	0	15.64	37.78	2.71			35.89							7.25							54.23							11.39
		35.89					19.38	0	4.81	20.62				57.91	39.59	27.42	32.32	8.8	7.56			7.12							0							13.32							0.01
		7.12					7.25	0	3.91					15.64	1.55	17.82	17.51	51.48	41.39			0							7.56							6.74							15.84
		0					0	0	2.71					27.42	1.55	20.62	28.04	0	35.97			10.61							6.33							16.6							15.84
		10.61					7.56	0	0.97					10.66	9.42	1.55	5.11	2.71	4.51			40.87							6.95							0.01							35.5
		40.87					6.33	0	0					60.23	13.46	20.93	107.62	8.8	18.13			20.83							3.91							87.03							60.11
		20.83					6.95	13.32	14.39					9.42	1.26	41.99	0.42	0	2.13			58.9							60.81							61.38							68.73
		58.9					3.91	136.66	13.15					4.51	9.73	0.97	20	0	20			30.9							2.71							16.6							22.9
		30.9					60.81	0	14.39					0.97	1.55	0	28.96	16.89				27.55							7.56							6.74							3.23
		27.55					2.71	136.66	8.8					2.71	11.9	73.39	50.9	19.07				132.36							3.91							0.01							15.84
		82.97					7.56	0	5.72					29.26	0	0	0	10.66				82.97							10.66							6.74							11.39
		132.36					10.66	6.74	19.38					0	0	32.32	0	8.18																		19.9							11.39
	IFN-α2	36.75	20				3.91	83.31	16.26					4.21	22.48	1.55	0	10.66
		0	0					128.89	9.42					7.87	10.97	38.38	17.2	6.33
		0	1.55					6.74	7.25					4.51	6.95	12.52	0	7.87
		0	0.97					23.22	32.93					19.38	8.8	30.49	34.45	0
		109.66	0					61.38	5.11					7.25	3.31	26.19	10.66	10.04
		6.74	38.38					0	8.8					0			36.88	26.81
		13.32	12.52					6.74	21.86					7.56			42.89	8.18
		0	0					144.47	16.58					6.33			0	1.84
		240.71	30.49					0	22.48					6.95			0	3.31
		40.19	5.72					105.85	0					3.91			3.01	0
		265.3	3.01					0	11.28					60.81			0.97	12.52
		164.17	26.19					113.48	7.56					2.71			15.02
		0	6.95					0	38.99					7.56			13.77
		16.6	22.48					0	36.88					15.64			10.04
		54.23	8.8					26.56	8.8					3.91			10.04
		26.56	10.97					26.56	0					10.66			2.13
		83.31	7.56					26.56	0					35.66			40.79
		121.16	1.84					0	13.77					18.75			3.31
		0	20.62					176.09	9.11					11.28			26.81
		0	35.66					0	8.8					57.91			3.31
		0	18.75					26.56	0.97					22.48			5.72
		0	11.28					23.22	0.42					34.15			7.56
		0	57.91					26.56	5.72					29.88
		13.32	34.15					0	0					10.04
		136.66	29.88					0	8.18					27.42
		0	10.04					0	35.36					38.38
		136.66	27.42					13.32	28.04					11.28
		0	38.38					0	4.51					5.72
		6.74	5.72					68.62	19.69					0
		83.31	0					26.56	14.71					2.71
		128.89	3.31					0	0					3.31
		6.74	2.71					0	7.56					1.55
		23.22	3.31					26.56	19.38					52.66
		61.38	1.55					19.9	21.86					0.97
		0	52.66					26.56	14.39					7.56
		6.74	0.97					33.33	0					38.99
		144.47	8.18					26.56	28.96					8.18
		0	4.81					113.48	2.13					4.81
		105.85	3.91					0	0					3.91
		0	2.71					0	26.19					2.71
		113.48	0.97					6.74	27.42					36.88
		0	0					0	28.65					0.97
		0	14.39					0	29.88					0
		26.56	13.15					0	1.84					14.39
		26.56	14.39					68.62	0					13.15
		26.56	8.8					0	28.04					14.39
		0	5.72					19.9	0					8.8
		176.09	19.38					0	1.55					5.72
		0	16.26					6.74	0					8.8
		26.56	9.42					0	0					19.38
		23.22	7.25					13.32	38.99					16.26
		26.56	32.93					98.28						9.42
		0	5.11					26.56						0
		0	8.8					40.19						7.25
		0	21.86					192.1						32.93
		13.32	16.58					26.56						5.11
		0	22.48					6.74						8.8
		68.62	0					132.77						21.86
		26.56	11.28					19.9						0
		0	7.56					26.56						13.77
		0	38.99					373.24						9.11
		26.56	36.88					33.33						8.8
		19.9	8.8					160.21						0.97
		26.56	0					0						0.42
		33.33	0					33.33						5.72
		26.56	13.77					0						0
		113.48	9.11				168.14	132.77	75.93	40.19				35.36
		0	8.8			IFN-γ	6.74	19.9	117.32	3.31				28.04
		0	0.97				6.74	160.21	33.33	0				4.51
		6.74	0.42				19.9	36.75	54.23	0				19.69
		0	5.72				61.38	0	168.14	26.56				14.71
		0	0				61.38	240.71	356.52	406.76				0
		0	8.18				128.89	265.3	6.74	33.33				7.56
		68.62	35.36				6.74	164.17	26.56	0				19.38
		0	28.04				90.77	6.74	83.31	128.89				21.86
		19.9	4.51				6.74	0	0	26.56				14.39
		0	19.69				0	13.32	0	0				0
		6.74	14.71				6.74	40.19	13.32	136.66				28.96
		0	0				19.9	0	13.32	13.32				2.13
		13.32	7.56				184.08	33.33	0	26.56				0
		98.28	19.38				0	54.23	0	68.62				26.19
		26.56	21.86				0	26.56	457.22	6.74				27.42
		40.19	14.39				47.16	16.6	0	40.19				28.65
		192.1	0				0	0	19.9	26.56				29.88
		26.56	28.96				0	109.66	6.74	83.31				1.84
		6.74	2.13				54.23	0	33.33					0
		132.77	0				0	6.74	0					28.04
		19.9	26.19				13.32	61.38	6.74					0
		26.56	27.42				16.6	0	0					1.55
		373.24	28.65				61.38	144.47	61.38					0
		33.33	29.88				16.6	0	0					0
		160.21	1.84				128.89	0	47.16					38.99
		0	0				0	6.74	54.23					16.58
		33.33	28.04				19.9	0	40.19					0
		0	0				87.03	98.28	10.04					8.18
		24.96	1.55				6.74	26.56	356.52				IFN-γ	168.14	6.74	26.56	128.89		0
		0.42	0					40.19	16.6					6.74	0	0	23.22		13.32
		8.18	0					0	0					6.74	0	0	0		0
		18.75	38.99					192.1	19.9					19.9	26.56	26.56	6.74		6.74
		57.91						13.32	0					61.38	136.66	33.33	26.56		0
		15.64						26.56	0					61.38	26.56	0	40.19		240.71
		27.42						373.24	10.04					128.89	26.56	83.31	192.1		164.17
		10.66						33.33	98.28					6.74	26.56	26.56	0		13.32
		60.23						136.66	121.16					90.77	36.75	98.28	136.66		19.9
		9.42						0	0					6.74	0	0	121.16		40.19
		4.51						6.74	0					0	83.31	0	6.74		40.19
		0.97						83.31	26.56					6.74	0	0	6.74
		2.71						105.85	68.62					19.9	19.9	144.47	61.38	26.56
		29.26						113.48	0					184.08	0	0	105.85	0
		0						0	113.48					0	3.31	68.62	13.32	0
		4.21						26.56	33.33					0	26.56	0	0	109.66
		7.87						26.56	0					47.16	6.74	406.76	0	6.74
		4.51						176.09	113.48					0	13.32	33.33	0	265.3
		19.38						0	33.33					0	68.62	128.89	23.22	16.6
		7.25						0	0					54.23	13.32	136.66	0	54.23
		0						13.32	0					0			132.77	26.56
		7.56						0	0					13.32			373.24	0
		6.33						26.56	0					16.6			26.56	0
		6.95						0	0					61.38			0	26.56
		3.91						0	6.74					16.6			0	33.33
		60.81						26.56	105.85					128.89			0	26.56
		2.71						33.33	98.28					0			113.48	19.9
		7.56						26.56	40.19					19.9			26.56	33.33
		10.66						113.48	75.93					160.21			6.74	0
		3.91						0	105.85					6.74			0	83.31
	IFN-γ	132.77	40.19					0	0					87.03			0	0
		19.9	3.31					121.16	23.22					75.93			176.09	113.48
		160.21	0					0	168.14					117.32			13.32	0
		36.75	0					26.56	105.85					33.33			68.62	0
		0	26.56					0	26.56					54.23			0	26.56
		240.71	406.76					0	0					121.16			26.56	0
		265.3	33.33					0	121.16					168.14			40.19	0
		164.17	0					26.56	0					356.52				0
		6.74	128.89					23.22	19.9					6.74
		0	26.56					26.56	40.19					26.56
		13.32	0					68.62	33.33					83.31
		40.19	136.66					0	3.31					0
		0	13.32					19.9	132.77					0
		33.33	26.56					26.56	0					0
		54.23	68.62					0	3.31					13.32
		26.56	6.74					83.31	61.38					0
		16.6	40.19					0	0					0
		0	26.56					136.66	6.74					457.22
		109.66	83.31					0	40.19					0
		0						128.89	0					26.56
		6.74	75.93					23.22	200.14					68.62
		61.38	117.32					0						19.9
		0	33.33					68.62						6.74
		144.47	54.23					0						33.33
		0	168.14					6.74						0
		0	356.52					19.9						0
		6.74	6.74					0						6.74
		0	26.56					13.32						0
		98.28	83.31					0						61.38
		26.56	0					0						0
		40.19	0					26.56						47.16
		0	13.32					6.74						54.23
		192.1	13.32					0						40.19
		13.32	0					0						113.48
		26.56	0											10.04
		373.24	457.22											356.52
		33.33	0				161.95	20.5	80.49	25.35				16.6
		136.66	19.9			TNF-α	20.5	7.17	68.73	30.35				33.33
		0	6.74				3.23	11.39	32.91	7.17				0
		6.74	33.33				57.28	0	117.19	0				19.9
		83.31	0				0	68.73	83.47	25.35				0
		105.85	6.74				35.5	74.58	310	337.62				0
		113.48	0				110.95	27.83	35.5	46.18				10.04
		0	61.38				3.23	60.11	35.5	0				0
		26.56	0				155.46	35.5	74.58	80.49				113.48
		26.56	47.16				11.39	51.68	11.39	15.84				33.33
		176.09	54.23				15.84	57.28	5.17	13.59				0
		0	40.19				11.39	98.6	40.78	107.84				0
		0	10.04				11.39	25.35	30.35	7.17				0
		13.32	356.52				148.99	0	175.02	20.5				0
		0	16.6				0	11.39	0	46.18				0
		26.56	0				7.17	7.17	208.12	30.35				105.85
		0	19.9				62.96	104.75	40.78	25.35				98.28
		0	0				5.17	0	71.65	38.13				40.19
		26.56	0				7.17	15.84	1.37	104.75				75.93
		33.33	10.04				11.39	25.35	11.39					105.85
		26.56	98.28				13.59	25.35	20.5					0
		113.48	121.16				0	3.23	25.35					23.22
		0	0				15.84	0	13.59					168.14
		0	0				68.73	11.39	62.96					105.85
		121.16	26.56				22.9	43.46	11.39					26.56
		0	68.62				188.19	46.18	38.13					0
		26.56	0				11.39	132.97	98.6					121.16
		0	113.48				62.96	25.35	57.28					0
		0	33.33				60.11	30.35	68.73					19.9
		0	0				30.35	7.17	11.39					40.19
		26.56	113.48					11.39	15.84					33.33
		23.22	33.33					38.13	3.23					3.31
		26.56	0					46.18	40.78					132.77
		68.62	0					25.35	15.84					0
		0	0					0	7.17					3.31
		19.9	0					0	3.23					61.38
		26.56	0					74.58	110.95					0
		0	6.74					7.17	62.96					6.74
		83.31	105.85					15.84	30.35					40.19
		0	98.28					20.5	15.84					0
		136.66	40.19					0	35.5					200.14
		0	75.93					0	57.28				TNF-α	98.28
		128.89	105.85					25.35	32.91					0
		23.22	0					0	46.18					6.74
		0	23.22					20.5	3.23					161.95	15.84	51.68	11.39	7.17	9.25
		68.62	168.14					46.18	30.35					20.5	20.5	30.35	46.18	11.39	27.83
		0	105.85					35.5	74.58					3.23	15.84	35.5	3.23	0	60.11
		6.74	26.56					40.78	35.5					57.28	0	57.28	9.25	68.73	0
		19.9	0					15.84	38.13					0	43.46	68.73	15.84	74.58	11.39
		0	121.16					11.39	20.5					35.5	7.17	7.17	27.83	57.28	35.5
		13.32	0					25.35	30.35					110.95	11.39	104.75	0	0	98.6
		0	19.9					7.17	7.17					3.23	11.39	46.18	25.35	11.39	114.06
		0	40.19					0	0					155.46	20.5	32.91	132.97	7.17	25.35
		26.56	33.33					9.25	13.59					11.39	25.35	46.18	0	0	51.68
		6.74	3.31					7.17	104.75					15.84	104.75	0	30.35	7.17	25.35
		0	132.77					25.35	27.83					11.39	25.35	3.23	38.13	20.5
		0	0					11.39	40.78					11.39	30.35	74.58	25.35	51.68
		168.14	3.31					3.23	46.18					148.99	15.84	0	15.84	20.5
		6.74	61.38					7.17	25.35					0	30.35	5.17	11.39	20.5
		6.74	0					30.35	0					7.17	20.5	7.17	25.35	86.47
		19.9	6.74					20.5	62.96					62.96	30.35	337.62	30.35	62.96
		61.38	40.19					20.5	175.02					5.17	7.17	46.18	15.84	7.17
		61.38	0					30.35	104.75					7.17	46.18	80.49	25.35	0
		128.89	200.14					51.68	40.78					11.39	40.78	107.84	3.23	0
		6.74						51.68	0					13.59			123.47	20.5
		90.77						57.28	117.19					0			80.49	11.39
		6.74						35.5	9.25					15.84			25.35	38.13
		0						0	15.84					68.73			0	0
		6.74						11.39	11.39					22.9			13.59	35.5
		19.9						15.84	68.73					188.19			0	20.5
		184.08						30.35	32.91					11.39			35.5
		0						20.5	136.16					62.96			20.5
		0						15.84	25.35					98.6			86.47
		47.16						5.17	0					30.35			0
		0						3.23	30.35					60.11			25.35
		0						20.5	11.39					80.49			40.78
		54.23						3.23	20.5					68.73			25.35
		0						86.47	3.23					32.91			3.23
		13.32						0	3.23					117.19			7.17
		16.6						114.06	114.06					62.96			15.84
		61.38						32.91						83.47			25.35
		16.6						15.84						310
		128.89						27.83						35.5
		0						0						35.5
		19.9						11.39						74.58
		87.03						9.25						15.84
		6.74						123.47						11.39
								25.35						5.17
								20.5						30.35
	TNF-α	20.5	25.35					80.49						175.02
		7.17	30.35					86.47						0
		11.39	7.17					98.6						208.12
		0	0					62.96						40.78
		68.73	25.35					68.73						35.5
		74.58	337.62					35.5						57.28
		27.83	46.18				413.96	311.31	243.74	593.16				71.65
		60.11	0			MCP-1	2919.76	7602.62	1389.16	254.5				1.37
		35.5	80.49				438.89	1059.74	204.8	3346.62				11.39
		51.68	15.84				379.17	568.34	851.1	184.44				20.5
		57.28	13.59				2591.56	20035	230.08	487.53				32.91
		98.6	107.84				758	2058.63	154.05	671.94				25.35
		25.35	7.17				661.99	2554.35	432.14	949.27				13.59
		0	20.5				283.36	397.84	70.79	404.77				62.96
		11.39	46.18				432.14	1795.43	403.62	121.65				11.39
		7.17	30.35				432.14	500.54	114.85	930.92				38.13
		104.75	25.35				293.62	2956.55	225.93	419.66				98.6
		0	38.13				181.48	1170.79	254.5	262.47				57.28
		15.84	104.75				178.5	150.91	1658.62	324.99				46.18
		25.35	80.49				530.51	901.4	3831.82	355.41				68.73
		25.35	68.73				257.16	505.93	5194.86	1047.18				11.39
		3.23	32.91				497.3	388.54	4182.72	190.33				15.84
		0	117.19				175.5	213.33	100.87	40.08				3.23
		11.39	83.47				34.94	1090.14	157.17	337.26				3.23
		43.46	310				427.61	40.08	345.77	607.5				40.78
		46.18	35.5				283.36	293.62	66.74					15.84
		132.97	35.5				293.62	78.64	207.66					7.17
		25.35	74.58				331.14	97.28	709.43					3.23
		30.35	11.39				175.5	802.02	40.08					30.35
		7.17	5.17				160.27	86.25	97.28					74.58
		11.39	40.78				70.79	683.84	141.37					35.5
		38.13	30.35				1267.13	172.49	119.96					38.13
		46.18	175.02				331.14	1733.02	239.67					20.5
		25.35	0				400.15	594.18	345.77					30.35
		0	208.12				1749.9	345.77	298.71					7.17
		0	40.78				3068.95	207.66	116.56					0
		74.58	71.65					99.08	70.79					104.75
		7.17	1.37					1544.89	62.62					27.83
		15.84	11.39					160.27	303.77					40.78
		20.5	20.5					1039.99	519.86					46.18
		0	25.35					1548.29	311.31					25.35
		0	13.59					44.93	283.36					0
		25.35	62.96					1027.38	207.66					62.96
		0	11.39					1191.91	66.74					175.02
		20.5	38.13					1271.49	66.74					104.75
		46.18	98.6					114.85	58.39					40.78
		35.5	57.28					804.87	66.74					0
		40.78	68.73					95.47	82.48					117.19
		15.84	11.39					144.57	350.6					9.25
		11.39	15.84					266.42	331.14					15.84
		25.35	3.23					572.49	511.3					11.39
		7.17	40.78					3935.51	169.46					68.73
		0	15.84					655	88.12					32.91
		9.25	7.17					24406	285.94					136.16
		7.17	3.23					56.24	232.83					25.35
		25.35	110.95					722.14	396.68					0
		11.39	62.96					2242.6	483.17					30.35
		3.23	30.35					1032.79	293.62					11.39
		7.17	15.84					104.42	337.26					20.5
		30.35	35.5					579.75	95.47					3.23
		20.5	57.28					744.48	376.81					3.23
		20.5	32.91					566.25	86.25					114.06
		30.35	46.18					360.2	89.98				MCP-1	110.95
		51.68	3.23					513.45	111.41					30.35
		51.68	30.35					241.03	111.41					13.59
		57.28	74.58					781.04	111.41					413.96	542.15	224.54	99.08	1032.79	579.75
		35.5	35.5					653.99	125					2919.76	34.94	434.39	160.27	1059.74	2554.35
		0	38.13					820.03	144.57					438.89	40.08	74.75	350.6	568.34	397.84
		11.39	20.5					138.14	194.71					379.17	266.42	93.65	230.08	20035	44.93
		15.84	30.35					224.54	336.04					2591.56	683.84	9598.69	635.91	2058.63	72.78
		30.35	7.17					301.24	154.05					758	241.03	7602.62	712.37	2956.55	1795.43
		20.5	0					93.65	316.31					661.99	722.14	607.5	615.65	901.4	1170.79
		15.84	13.59					78.64	74.75					283.36	584.92	3935.51	293.62	505.93	1735.55
		5.17	104.75					166.41	147.75					432.14	311.31	3546.87	1733.02	388.54	201.94
		3.23	27.83					72.78	178.5					432.14	150.91	172.49	1090.14	104.42	500.54
		20.5	40.78					542.15	167.94					293.62	213.33	1548.29	345.77	744.48	593.16
		3.23	46.18					434.39	78.64					181.48	78.64	97.28	1544.89	820.03
		86.47	25.35					34.94	95.47					178.5	138.14	1027.38	1039.99	301.24
		0	0					559.99	62.62					530.51	559.99	95.47	1271.49	572.49
		114.06	62.96					116.56	44.93					257.16	254.5	116.56	86.25	178.5
		32.91	175.02					157.17	326.22					497.3	355.41	3346.62	144.57	17142.3
		15.84	104.75					178.5	595.21					175.5	190.33	671.94	781.04	1122.16
		27.83	40.78					350.6	147.75					34.94	324.99	949.27	56.24	207.66
		0	0					2825.87	503.77					427.61	1047.18	121.65	2242.6	802.02
		11.39	117.19					1021.97	19.67					283.36	254.5	262.47	157.17	804.87
		9.25	9.25					1735.55	136.52					293.62			466.72	114.85
		123.47	15.84					3546.87						331.14			1543.18	360.2
		25.35	11.39					635.91						175.5			487.53	337.26
		20.5	68.73					712.37						160.27			404.77	166.41
		80.49	32.91					615.65						70.79			419.66	655
		86.47	136.16					584.92						1267.13			184.44	653.99
		98.6	25.35					230.08						331.14			78.64
		62.96	0					466.72						400.15			1731.33
		68.73	30.35					201.94						382.69			2825.87
		35.5	11.39					1731.33						3068.95			1021.97
		161.95	20.5					1543.18						1749.9			594.18
		20.5	3.23					17142.3						243.74			24406
		3.23	3.23					382.69						1389.16			566.25
		57.28	114.06					1122.16						204.8			513.45
		0						9598.69						851.1			1191.91
		35.5						74.75						66.74			930.92
		110.95					26.33	19.41	14.07	17.39				230.08			40.08
		3.23				IL-6	0.68	19.41	43.71	25.63				154.05
		155.46					6.5	86.54	15.39	138.86				432.14
		11.39					8.95	22.15	20.78	10.84				70.79
		15.84					84.98	77.19	10.84	14.07				403.62
		11.39					40.02	22.15	43.71	71				58.39
		11.39					36.36	177.48	15.39	40.75				114.85
		148.99					7.72	16.05	5.3	11.48				225.93
		0					97.53	60.26	11.48	18.06				1658.62
		7.17					10.21	2.97	0	19.41				3831.82
		62.96					5.3	80.3	0	0				5194.86
		5.17					5.9	325.89	0.68	66.38				4182.72
		7.17					12.77	6.5	89.67	12.77				100.87
		11.39					23.54	12.77	4809.49	16.72				66.74
		13.59					20.78	18.06	93.59	126.07				82.48
		0					5.3	15.39	32.02	8.95				157.17
		15.84					18.06	20.78	0.68	6.5				345.77
		68.73					0	5.3	5.3	16.72				66.74
		22.9					15.39	27.74	0	39.28				207.66
		188.19					2.4	0.68	4.71					350.6
		11.39					0.68	5.3	5.3					709.43
		62.96					14.07	30.59	13.42					40.08
		60.11					5.3	4.71	1.83					97.28
		30.35					10.21	12.77	16.05					141.37
	MCP-1	311.31	593.16				6.5	27.74	5.3					119.96
		7602.62	254.5				51.18	0.68	25.63					239.67
		1059.74	3346.62				10.21	64.85	16.72					345.77
		568.34	184.44				11.48	15.39	10.21					331.14
		20035	487.53				141.26	12.77	4.13					298.71
		2058.63	671.94				214.76	14.07	2.97					116.56
		2554.35	949.27					11.48	0					70.79
		397.84	404.77					23.54	0.68					511.3
		1795.43	121.65					7.72	48.18					62.62
		500.54	930.92					47.43	8.95					303.77
		2956.55	419.66					32.02	42.23					519.86
		1170.79	262.47					14.73	26.33					311.31
		150.91	324.99					159.74	18.73					283.36
		901.4	355.41					22.15	0.68					169.46
		505.93	1047.18					20.78	0					88.12
		388.54	190.33					15.39	4.13					285.94
		213.33	40.08					12.77	8.95					232.83
		1090.14	337.26					11.48	30.59					396.68
		40.08	607.5					0	0					483.17
		293.62	243.74					78.74	22.15					293.62
		78.64	1389.16					6.5	6.5					337.26
		97.28	204.8					64.85	0					376.81
		802.02	851.1					16.72	0.68					86.25
		86.25	230.08					77.19	0.68					89.98
		683.84	154.05					8.95	2.97					111.41
		172.49	432.14					11.48	5.3					111.41
		1733.02	70.79					75.64	0.68					111.41
		594.18	403.62					46.68	11.48					125
		345.77	114.85					7.72	0					144.57
		207.66	225.93					23.54	4.13					194.71
		99.08	254.5					4.13	8.95					336.04
		1544.89	1658.62					151.69	11.48					154.05
		160.27	3831.82					67.92	11.48					316.31
		1039.99	5194.86					27.74	4.13					74.75
		1548.29	4182.72					4.13	5.3					147.75
		44.93	100.87					30.59	5.3					178.5
		1027.38	157.17					15.39	5.3					167.94
		1191.91	345.77					36.36	24.93					78.64
		1271.49	66.74					0	19.41					95.47
		114.85	207.66					11.48	0					62.62
		804.87	709.43					5.3	1.83					44.93
		95.47	40.08					10.21	18.06					326.22
		144.57	97.28					146.07	0.68					595.21
		266.42	141.37					0	0					147.75
		572.49	119.96					29.16	5.9					503.77
		3935.51	239.67					14.07	6.5					19.67
		655	345.77					5.3	22.84					136.52
		24406	298.71					0	23.54				IL-6	207.66
		56.24	116.56					15.39	0					66.74
		722.14	70.79					6.5	0					95.47
		2242.6	62.62					27.74	19.41					26.33	14.07	11.48		46.68	23.54
		1032.79	303.77					5.3	4.13					0.68	0	5.3		86.54	177.48
		104.42	519.86					48.18	18.06					6.5	27.74	26.33	11.48	22.15	16.05
		579.75	311.31					97.53	0.68					8.95	78.74	10.21	7.72	77.19	14.73
		744.48	283.36					33.46	0					84.98	27.74	929.47	48.18	22.15	29.16
		566.25	207.66					22.15	21.46					40.02	4.13	19.41	8.95	80.3	60.26
		360.2	66.74					48.18						36.36	11.48	39.28	26.33	12.77	325.89
		513.45	66.74					26.33						7.72	14.07	64.85	5.9	18.06	22.15
		241.03	58.39					5.9						97.53	19.41	48.18	105.42	15.39	55.7
		781.04	66.74					105.42						10.21	6.5	0.68	0.68	7.72	2.97
		653.99	82.48					14.07						5.3	20.78	32.02	64.85	4.13	17.39
		820.03	350.6					8.95						5.9	5.3	30.59	5.3	36.36
		138.14	331.14					60.26						12.77	0	159.74	12.77	5.3
		224.54	511.3					55.7						23.54	15.39	11.48	23.54	6.5
		301.24	169.46					51.18						20.78	25.63	6.5	47.43	5.3
		93.65	88.12					48.18						5.3	16.72	138.86	20.78	193.66
		78.64	285.94					193.66						18.06	8.95	71	12.77	39.28
		166.41	232.83					110.17						0	12.77	40.75	0	14.07
		72.78	396.68					39.28						15.39	126.07	18.06	30.59	4.71
		542.15	483.17					929.47						2.4	0.68	66.38	8.95	12.77
		434.39	293.62					26.33						0.68			75.64	15.39
		34.94	337.26				513.66	5272.27	114.21	617.36				14.07			27.74	67.92
		559.99	95.47			IL-8	5292.33	3760.98	6373.06	265.76				5.3			60.26	16.72
		116.56	376.81				1403.18	8139.96	570.12	13149.8				10.21			48.18	0
		157.17	86.25				712.15	1252.77	949.78	76.58				6.5			14.07	16.72
		178.5	89.98				7129.89	19071.3	283.56	122.05				51.18			11.48	15.39
		350.6	111.41				1627.12	835.71	2696.79	911.77				10.21			0
		2825.87	111.41				4047.29	15742.6	1082.63	1617.83				11.48			10.84
		1021.97	111.41				76.58	55.58	448.22	617.36				110.17			146.07
		1735.55	125				1281.03	15752.3	1520.07	3752.51				214.76			51.18
		3546.87	144.57				778.66	0	13.56	48.91				141.26			97.53
		635.91	194.71				388.02	24724.3	48.91	150.18				14.07			33.46
		712.37	336.04				196.13	5943.39	283.56	2420.75				43.71			15.39
		615.65	154.05				187.64	3492.85	12519.6	55.58				15.39			77.19
		584.92	316.31				1692.03	1968.13	41663.7	532.45				20.78			151.69
		230.08	74.75				797.67	636.29	25779.5	2321.97				0.68			27.74
		466.72	147.75				4660.14	570.12	10946.2	256.91				10.84			22.15
		201.94	178.5				1802.88	292.51	256.91	170.83				43.71			19.41
		1731.33	167.94				0	0	48.91	9989.34				15.39			6.5
		1543.18	78.64				864.23	62.43	36.15	5603.61				5.3
		17142.3	95.47				940.28	0	18.77					11.48
		382.69	62.62				693.17	457.53	114.21					4.13
		1122.16	44.93				921.27	45.65	133.98					0
		9598.69	326.22				3017.57	0.27	129.98					0
		74.75	595.21				196.13	712.15	187.64					89.67
		413.96	147.75				1654.96	187.64	146.1					4809.49
		2919.76	503.77				4647.85	683.68	636.29					93.59
		438.89	19.67				3582.54	14629.9	162.52					32.02
		379.17	136.52				997.27	24.3	392.62					0.68
		2591.56					40683.3	1608.53	154.27					8.95
		758					10848.1	3450.02	1524.74					30.59
		661.99						36.15	122.05					5.3
		283.36						8984.82	0					0
		432.14						138	4471.1					4.71
		432.14						5726.49	42.43					5.3
		293.62						5907.99	36.15					0
		181.48						0	114.21					13.42
		178.5						1821.31	3887.68					1.83
		530.51						6178.42	204.67					16.05
		257.16						2528.01	162.52					5.3
		497.3						778.66	106.46					25.63
		175.5						1981.85	187.64					16.72
		34.94						18.77	337.67					10.21
		427.61						256.91	3048.1					22.15
		283.36						2303.96	3342.63					4.13
		293.62						98.82	2082.17					2.97
		331.14						10263	4561.67					0
		175.5						4089.13	949.78					6.5
		160.27						29784.6	797.67					0.68
		70.79						778.66	911.77					48.18
		1267.13						0	1186.71					8.95
		331.14						21509.8	1158.36					42.23
		400.15						9534.68	3828.63					26.33
		1749.9						91.28	392.62					0
		3068.95						292.51	532.45					0.68
	IL-6	19.41	17.39					4.28	196.13					0.68
		19.41	25.63					2921.36	36.15					2.97
		86.54	138.86					10482.3	457.53					5.3
		22.15	10.84					2930.13	740.65					0.68
		77.19	14.07					1148.9	248.1					11.48
		22.15	71					138	1125.25					0
		177.48	40.75					114.21	830.95					8.95
		16.05	11.48					91.28	383.42					11.48
		60.26	18.06					1654.96	650.49					11.48
		2.97	19.41					243.71	196.13					4.13
		80.3	0					42.43	69.43					5.3
		325.89	66.38					83.87	162.52					5.3
		6.5	12.77					424.99	196.13					5.3
		12.77	16.72					4.28	83.87					24.93
		18.06	126.07					328.58	579.56					19.41
		15.39	8.95					4643.75	378.82					0
		20.78	6.5					712.15	274.64					1.83
		5.3	16.72					4.28	2683.51					18.06
		27.74	39.28					12628.5	319.52					0.68
		0.68	14.07					162.52	13.56					0
		5.3	43.71					252.5	1557.36					5.9
		30.59	15.39					208.96	3887.68					6.5
		4.71	20.78					129.98	4578.1					22.84
		12.77	10.84					12116.5	65.91					23.54
		27.74	43.71					6084.6	62.43					0
		0.68	15.39					3420	234.96					0
		64.85	5.3					2793.94						19.41
		15.39	11.48					1645.68						4.13
		12.77	0					997.27						18.06
		14.07	0					1580.63						0.68
		11.48	0.68					2483.38						0
		23.54	89.67					883.25						21.46
		7.72	4809.49					1049.45					IL-8	18.73
		47.43	93.59					2873.11						0
		32.02	32.02					4313.97						4.13
		14.73	0.68					4458.73						513.66	4643.75	243.71	36.15	9534.68	292.51
		159.74	5.3					41706.5						5292.33	4.28	712.15	138	8139.96	15742.6
		22.15	0					9667.58						1403.18	62.43	1729.04	129.98	1252.77	55.58
		20.78	4.71					6801.41						712.15	2303.96	83.87	883.25	19071.3	0
		15.39	5.3					38676.4						7129.89	187.64	38676.4	1645.68	835.71	328.58
		12.77	13.42					1729.04						1627.12	1148.9	3760.98	997.27	24724.3	15752.3
		11.48	1.83				48.89	3.33	14.24	10.36				4047.29	0	5603.61	1580.63	1968.13	5943.39
		0	16.05			IL-10	4.41	4.41	32.59	1.17				76.58	2483.38	10263	0	636.29	3420
		78.74	5.3				4.13	10.36	1.85	4.41				1281.03	5272.27	2793.94	14629.9	570.12	2873.11
		6.5	25.63				0	3.08	38.34	2.08				778.66	3492.85	683.68	0	91.28	0
		64.85	16.72				65.06	32.24	2.82	0				388.02	292.51	5907.99	1608.53	4.28	617.36
		16.72	10.21				4.41	0	73.19	85.43				196.13	457.53	45.65	8984.82	91.28
		77.19	4.13				25.16	8.49	16.23	8.49				187.64	1654.96	1821.31	5726.49	42.43
		8.95	2.97				0	7.28	4.41	0				1692.03	12628.5	18.77	2528.01	98.82
		11.48	0				120.02	39.07	7.88	13.91				797.67	265.76	162.52	712.15	208.96
		75.64	0.68				0.21	7.28	0	0				4660.14	532.45	13149.8	256.91	41706.5
		46.68	48.18				0	56.95	0	0				1802.88	256.91	911.77	138	6801.41
		7.72	8.95				0.05	79.12	0.96	27.97				0	55.58	1617.83	778.66	3450.02
		23.54	42.23				0	0	22.37	4.96				864.23	2321.97	3752.51	21509.8	0.27
		4.13	26.33				45.24	0	36.9	4.96				940.28	283.56	2420.75	252.5	1981.85
		151.69	18.73				43.05	2.82	130.08	1.39				693.17			1049.45	778.66
		67.92	0.68				2.32	0	9.11	3.33				921.27			4458.73	10482.3
		27.74	0				12.28	32.95	0	1.39				3017.57			122.05	9989.34
		4.13	4.13				0	0.56	7.28	0.56				196.13			617.36	4.28
		30.59	8.95				0	0.96	0.56	18.59				1654.96			150.18	4089.13
		15.39	30.59				0	0	0					4647.85			76.58	114.21
		36.36	0				0	0	3.86					3582.54			424.99
		0	22.15				5.53	31.52	6.69					997.27			4313.97
		11.48	6.5				0	0	0					9667.58			12116.5
		5.3	0				14.9	0	23.07					10848.1			6084.6
		10.21	0.68				8.49	9.73	11.63					40683.3			24.3
		146.07	0.68				32.59	0	12.28					114.21			29784.6
		0	2.97				0	60.63	18.93					6373.06			2921.36
		29.16	5.3				13.58	0.05	17.58					570.12			2930.13
		14.07	0.68				47.42	3.33	9.73					949.78			6178.42
		5.3	11.48				3.86	7.28	0.96					204.67			48.91
		0	0					0	3.86					283.56			170.83
		15.39	4.13					14.57	0					2696.79
		6.5	8.95					5.53	16.9					1082.63
		27.74	11.48					59.53	2.32					448.22
		5.3	11.48					301.57	1.39					1520.07
		48.18	4.13					0.21	20.3					106.46
		97.53	5.3					213.26	25.86					13.56
		33.46	5.3					63.58	2.08					48.91
		22.15	5.3					6.98	0.76					12519.6
		48.18	24.93					23.07	0					41663.7
		26.33	19.41					14.9	0.56					25779.5
		5.9	0					0	24.46					10946.2
		105.42	1.83					14.9	4.96					256.91
		14.07	18.06					131.94	9.73					187.64
		8.95	0.68					1.39	0					337.67
		60.26	0					30.1	0.96					48.91
		55.7	5.9					2.32	4.68					36.15
		51.18	6.5					72.08	5.24					18.77
		48.18	22.84					6.39	4.41					114.21
		193.66	23.54					1.85	0					3048.1
		110.17	0					150.58	2.82					133.98
		39.28	0					0	3.33					129.98
		929.47	19.41					0	0					187.64
		26.33	4.13					2.32	0					146.1
		26.33	18.06					0.96	9.11					636.29
		0.68	0.68					4.96	33.67					162.52
		6.5	0					4.41	4.41					392.62
		8.95	21.46					3.33	3.86					3342.63
		84.98						0	0.56					154.27
		40.02						40.51	0					1524.74
		36.36						2.82	0					122.05
		7.72						4.68	40.15					2082.17
		97.53						0	13.58					0
		10.21						8.49	2.32					4471.1
		5.3						3.86	0					42.43
		5.9						5.53	21.68					36.15
		12.77						42.33	0.96					114.21
		23.54						0.21	0					4561.67
		20.78						0	0.21					949.78
		5.3						6.69	3.33					797.67
		18.06						0	6.69					911.77
		0						0	30.81					1186.71
		15.39						0	0.76					1158.36
		2.4						0	0					3828.63
		0.68						50.35	4.96					392.62
		14.07						0	0					196.13
		5.3						0	2.82					36.15
		10.21						23.76	5.53					457.53
		6.5						17.58	0					740.65
		51.18						14.24	16.9					248.1
		10.21						34.38						1125.25
		11.48						22.37						830.95
		141.26						0.56						383.42
		214.76						20.3						650.49
	IL-8	5272.27	617.36					3.33						196.13
		3760.98	265.76					0						69.43
		8139.96	13149.8					20.3						162.52
		1252.77	76.58					13.58						196.13
		19071.3	122.05					4.41						83.87
		835.71	911.77					72.45						579.56
		15742.6	1617.83					32.24						378.82
		55.58	617.36					9.73						274.64
		15752.3	3752.51					18.93						2683.51
		0	48.91					47.42						319.52
		24724.3	150.18					36.54						13.56
		5943.39	2420.75				20.15	4.91	17.51	1.28				1557.36
		3492.85	55.58			IL-12p70	0.38	0	15.32	0				3887.68
		1968.13	532.45				0.03	1.79	0.7	0				4578.1
		636.29	2321.97				4.43	0	3.5	2.91				65.91
		570.12	256.91				40.48	11.08	8.15	0				62.43
		292.51	170.83				2.06	2.91	37.18	51.63				234.96
		0	9989.34				22.21	0.7	1.79	2.91			IL-10	3887.68
		62.43	5603.61				0	3.05	3.35	17.72				162.52
		0	114.21				75.79	13.76	8.51	8.51				532.45
		457.53	6373.06				0.2	0	0.2	0				48.89	6.69	8.49	0	0	2.32
		45.65	570.12				0	20.56	0	0				4.41	0	0	5.53	10.36	8.49
		0.27	949.78				0	13.56	1.79	24.09				4.13	0.96	36.54	0	3.08	7.28
		712.15	283.56				0	5.08	0.38	1.28				0	131.94	5.53	0	32.24	0.21
		187.64	2696.79				17.72	0	0.81	5.08				65.06	9.73	47.42	22.37	0	0
		683.68	1082.63				0	0.59	0	6.41				4.41	0	4.41	0.56	56.95	39.07
		14629.9	448.22				2.06	0.59	4.75	6.41				25.16	1.85	18.59	20.3	0	79.12
		24.3	1520.07				4.12	15.32	0	0				0	3.33	30.1	0	2.82	14.24
		1608.53	13.56				0	0	3.81	8.51				120.02	3.33	34.38	60.63	0	13.58
		3450.02	48.91				4.12	0	0	10.34				0.21	0	0	0.56	0	7.28
		36.15	283.56				0	0	0					0	32.95	301.57	3.33	0.96	10.36
		8984.82	12519.6				0	0	1.79					0.05	0	31.52	14.57	4.68
		138	41663.7				3.2	2.06	4.43					0	0	213.26	59.53	3.86
		5726.49	25779.5				0	0	0.38					45.24	0	0	6.98	1.39
		5907.99	10946.2				9.6	0	9.6					43.05	1.17	0	0	0
		0	256.91				2.34	4.27	1.66					2.32	4.96	4.41	14.9	32.24
		1821.31	48.91				34.35	2.06	9.97					12.28	3.33	85.43	40.51	18.93
		6178.42	36.15				5.08	9.05	3.96					0	4.96	8.49	6.39	7.28
		2528.01	18.77				5.4	0	4.75					0	1.39	13.91	150.58	0
		778.66	114.21				0.03	6.93	11.46					0	0.96	27.97	50.35	14.9
		1981.85	133.98				0	4.59	6.41					0			20.3	23.07
		18.77	129.98					0	0					5.53			72.45	4.41
		256.91	187.64					10.52	0.03					0			0	0.56
		2303.96	146.1					2.34	11.84					14.9			0	0.21
		98.82	636.29					43.36	0					8.49			0	2.32
		10263	162.52					3.96	0					32.59			2.08	2.82
		4089.13	392.62					0.03	4.43					0			42.33
		29784.6	154.27					126.95	9.23					13.58			4.41
		778.66	1524.74					2.91	3.81					9.73			23.76
		0	122.05					1.04	0					3.86			17.58
		21509.8	0					5.74	3.2					47.42			0.05
		9534.68	4471.1					0	1.53					14.24			72.08
		91.28	42.43					0	12.22					32.59			4.96
		292.51	36.15					0	3.81					1.85			3.33
		4.28	114.21					74.87	5.08					38.34			63.58
		2921.36	3887.68					0	0					2.08			0
		10482.3	204.67					1.79	2.34					2.82			1.39
		2930.13	162.52					0	7.1					73.19
		1148.9	106.46					0.81	1.04					16.23
		138	187.64					3.2	3.2					4.41
		114.21	337.67					0	0					7.88
		91.28	3048.1					18.52	0					0
		1654.96	3342.63					2.06	2.62					0
		243.71	2082.17					0	0					0
		42.43	4561.67					0	0					22.37
		83.87	949.78					0	4.12					36.9
		424.99	797.67					0.38	7.62					130.08
		4.28	911.77					1.79	3.81					9.11
		328.58	1186.71					0	3.5					0
		4643.75	1158.36					0	2.62					0.56
		712.15	3828.63					7.1	0					24.46
		4.28	392.62					5.08	3.81					7.28
		12628.5	532.45					20.15	18.52					0.56
		162.52	196.13					0.2	10.71					0
		252.5	36.15					6.93	1.04					3.86
		208.96	457.53					5.08	0					4.96
		129.98	740.65					3.81	10.34					6.69
		12116.5	248.1					6.58	1.53					0
		6084.6	1125.25					0	0.03					23.07
		3420	830.95					0	3.05					11.63
		2793.94	383.42					0.2	6.07					12.28
		1645.68	650.49					0.59	9.97					18.93
		997.27	196.13					0	13.76					17.58
		1580.63	69.43					0	2.91					9.73
		2483.38	162.52					1.53	0					9.73
		883.25	196.13					10.15	8.87					0.96
		1049.45	83.87					0	0					3.86
		2873.11	579.56					0.2	3.2					0
		4313.97	378.82					3.2	0					0
		4458.73	274.64					14.34	0					16.9
		41706.5	2683.51					0.11	6.75					2.32
		9667.58	319.52					7.1						1.39
		6801.41	13.56					16.12						20.3
		38676.4	1557.36					6.75						0.96
		1729.04	3887.68					1.16						4.68
		513.66	4578.1					2.34						5.24
		5292.33	65.91					0						4.41
		1403.18	62.43					23.46						0
		712.15	234.96					2.62						2.82
		7129.89						0.81						3.33
		1627.12						29.38						0
		4047.29						18.52						9.11
		76.58						7.62						33.67
		1281.03						0						4.41
		778.66						4.43						3.86
		388.02						18.12						0.56
		196.13					3.209	1.343	5.231	3.803				0
		187.64				IL-17A	0	0.066	16.859	0				0
		1692.03					3.209	1.698	6.067	7.989				40.15
		797.67					5.231	0.21	6.49	1.519				13.58
		4660.14					0	9.621	11.272	5.543				2.32
		1802.88					4.921	1.256	19.113	15.735				0
		0					10.389	3.013	5.752	4.004				21.68
		864.23					1.17	4.004	4.715	4.818				0.96
		940.28					13.049	4.818	7.881	3.803				0
		693.17					1.343	1.519	0	1				0.21
		921.27					1.431	6.916	0	0.671				3.33
		3017.57					0.21	8.639	0.138	10.499				6.69
		196.13					3.405	1	3.903	2.438				30.81
		1654.96					6.067	3.013	3.405	0.066				0.76
		4647.85					7.666	0	0	0.833				0
		3582.54					0.833	0.916	9.95	1.343				4.96
		997.27					3.209	5.857	0.591	0.513				0
		40683.3					0	3.209	2.344	3.803				2.82
		10848.1					0	0.833	0	3.603				5.53
	IL-10	3.33	10.36				6.384	0	2.156					0
		4.41	1.17				0.671	0.21	0.833					16.9
		10.36	4.41				0	0	2.064				IL-12p70	25.86
		3.08	2.08				1.698	1.88	2.628					0.76
		32.24	0				7.989	1.88	4.613					0
		0	85.43				3.209	6.49	4.004					20.15	0.2	6.93	0	2.06	0
		8.49	8.49				13.049	3.209	7.129					0.38	0	0.59	2.34	1.79	0.7
		7.28	0				3.111	13.942	3.603					0.03	0	18.12	0.2	0	3.05
		39.07	13.91				4.818	1.698	5.024					4.43	74.87	3.81	0	11.08	0.03
		7.28	0				2.064	3.209	4.205					40.48	4.27	4.43	16.12	2.91	0
		56.95	0				0.513	5.857	1					2.06	0	0	6.75	20.56	13.76
		79.12	27.97					0	0.066					22.21	0	10.34	1.16	0	13.56
		0	4.96					0.359	0.359					0	2.34	1.79	0	0.59	0.11
		0	4.96					6.49	1.17					75.79	4.91	7.1	9.05	0.59	2.62
		2.82	1.39					2.438	8.422					0.2	5.08	2.06	0	0	0
		0	3.33					0	5.439					0	15.32	3.96	6.93	0	1.28
		32.95	1.39					0	9.293					0	0	2.06	10.52	20.15
		0.56	0.56					0.513	5.857					0	0.2	126.95	43.36	5.08
		0.96	18.59					2.82	5.024					17.72	0	0	1.04	0
		0	14.24					1.698	0					0	0	1.53	0	0
		0	32.59					7.881	0					2.06	5.08	0	0	18.52
		31.52	1.85					9.621	0.513					4.12	6.41	51.63	7.1	0
		0	38.34					1	4.409					0	1.28	2.91	3.2	4.59
		0	2.82					0	1.17					4.12	6.41	8.51	18.52	0
		9.73	73.19					6.703	4.409					0	1.79	24.09	10.15	0
		0	16.23					1.698	0.833					0			23.46	5.74
		60.63	4.41					3.803	4.818					3.2			29.38	1.79
		0.05	7.88					0	4.613					0			0	8.51
		3.33	0					0	0					9.6			17.72	0
		7.28	0					1.084	5.231					2.34			0	0
		0	0.96					2.438	0.359					34.35			2.91	5.08
		14.57	22.37					0	2.628					5.08			6.58
		5.53	36.9					0	1					5.4			0.81
		59.53	130.08					0	0.671					7.62			3.2
		301.57	9.11					0	4.51					0			14.34
		0.21	0					0	5.231					0.03			0
		213.26	7.28					15.286	4.818					17.51			0.81
		63.58	0.56					1.698	1.698					15.32			0.38
		6.98	0					9.84	3.603					0.7			0
		23.07	3.86					1.343	2.438					3.5			2.91
		14.9	6.69					7.343	0					3.81			0
		0	0					1.698	3.603					8.15			0
		14.9	23.07					5.439	9.73					37.18
		131.94	11.63					1.789	6.067					1.79
		1.39	12.28					4.613	7.558					3.35
		30.1	18.93					2.628	0.066					8.51
		2.32	17.58					4.409	5.439					3.2
		72.08	9.73					3.903	2.438					0.2
		6.39	0.96					0	0					0
		1.85	3.86					0	2.724					0.38
		150.58	0					2.25	6.067					0.81
		0	16.9					0	7.558					0
		0	2.32					0	7.666					4.75
		2.32	1.39					0	1.698					0
		0.96	20.3					6.49	0.066					1.53
		4.96	25.86					5.962	6.067					12.22
		4.41	2.08					2.25	0					3.81
		3.33	0.76					1.88	1.88					0
		0	0					1	0					0
		40.51	0.56					4.613	0.513					1.79
		2.82	24.46					0.513	8.422					3.81
		4.68	4.96					4.205						4.43
		0	9.73					5.439						0.38
		8.49	0					5.127						9.6
		3.86	0.96					1.256						1.66
		5.53	4.68					0.833						9.97
		42.33	5.24					0.138						3.96
		0.21	4.41					10.83						4.75
		0	0					4.409						5.08
		6.69	2.82					3.405						11.46
		0	3.33					6.703						6.41
		0	0					16.859						0
		0	0					9.95						0
		0	9.11					0						0.03
		50.35	33.67					0						11.84
		0	4.41					1.971						0
		0	3.86				1143.06	1290.18	1095.74	2574.61				0
		23.76	0.56			IL-18	942.05	3351.88	2301.78	107.34				4.43
		17.58	0				350.13	4136.57	418.82	1407.81				2.34
		14.24	0				761.37	2494.02	1407.81	357.67				7.1
		34.38	40.15				950.54	4005.66	384.25	3658.3				1.04
		22.37	13.58				2736	6986.98	629.63	4290.11				3.2
		0.56	2.32				1044.31	2767.4	1216.47	3045.89				0
		20.3	0				399.56	874.4	481.27	2270.53				0
		3.33	21.68				1364.17	3081.86	580.98	414.96				2.62
		0	0.96				504.98	1104.34	52.74	1821.42				0
		20.3	0				154.89	5727.98	0	1574.35				4.12
		13.58	0.21				95.25	9246.86	205.36	1702.08				7.62
		4.41	3.33				119.69	247.42	3644.77	666.4				3.81
		72.45	6.69				1521.65	1346.74	3757.51	434.32				3.5
		32.24	30.81				950.54	2762.91	5660.1	1216.47				2.62
		9.73	0.76				807.23	1320.61	1803.72	125.96				0
		18.93	0				699.28	233.25	34.77	576.95				3.81
		47.42	4.96				16.16	2319.64	151.62	1697.67				18.52
		36.54	0				548.82	2534.31	212.27	316.5				10.71
		48.89	2.82				740.61	320.21	89.32					1.04
		4.41	5.53				365.23	7.88	323.93					0
		4.13	0				254.56	1147.37	524.85					10.34
		0	16.9				388.07	1460.29	342.61					1.53
		65.06					205.36	2534.31	320.21					0.03
		4.41					164.77	1464.67	145.12					3.05
		25.16					1242.45	414.96	828.17					6.07
		0					2145.67	971.78	504.98					9.97
		120.02					233.25	3351.88	473.4					13.76
		0.21					372.82	350.13	434.32					2.91
		0					3892.84	601.2	240.32					0
		0.05						1121.53	191.65					8.87
		0						2413.49	138.68					0
		45.24						861.77	469.47					3.2
		43.05						3450.97	1173.25					0
		2.32						5963.35	1504.1					0
		12.28						434.32	1022.93					6.75
		0						732.32	411.1				IL-17A	9.23
		0						8338.49	158.17					0
		0						1719.74	55.42					0
		0						2266.07	335.12					3.209	2.25	4.613	0		0
		5.53						1605.13	233.25					0	0	0	6.49		3.013
		0						418.82	240.32					3.209	0.833	1.971	1.88		4.004
		14.9						2978.47	80.56					5.231	6.703	4.409	0.138		0
		8.49						1644.76	254.56					0	6.49	0	5.439		0
		32.59						1242.45	184.86					4.921	1.343	0.066	5.127	0	4.818
		0						5691.78	132.29					10.389	2.438	3.603	1.256	1.698	8.639
		13.58						650.03	254.56					1.17	0.833	3.803	0	0.21	0.513
		47.42						5094.61	101.26					13.049	1.343	4.205	13.942	9.621	4.409
		3.86						650.03	365.23					1.343	1	3.209	3.209	1.256	1.519
	IL-12p70	4.91	17.51					1399.08	247.42					1.431	5.857	0	3.209	6.916	3.803
		0	15.32					493.1	997.33					0.21	0.21	0	0.359	3.013
		1.79	0.7					1715.32	426.56					3.405	1.789	0.513	2.438	0
		0	3.5					426.56	151.62					6.067	0	1	1.698	0.916
		11.08	8.15					240.32	101.26					7.666	0	6.49	1.88	0
		2.91	37.18					1416.55	350.13					0.833	0.066	7.989	0	0
		0.7	1.79					2266.07	34.77					3.209	1.343	15.735	7.343	5.439
		3.05	3.35					1936.66	164.77					0	2.438	4.004	1.084	2.628
		13.76	8.51					2870.65	473.4					0	0.833	3.803	0	1.698
		0	0.2					572.92	497.06					6.384	0.138	10.499	5.962	2.25
		20.56	0					2230.37	449.9					0.671			10.83	16.859
		13.56	1.79					312.8	184.86					0			6.703	0
		5.08	0.38					1078.58	442.1					1.698			5.543	5.857
		0	0.81					89.32	312.8					7.989			4.818	1.88
		0.59	0					158.17	205.36					3.209			0.671	9.621
		0.59	4.75					276.17	25.17					13.049			1.519	7.881
		15.32	0					699.28	138.68					3.111			3.903	1.698
		0	3.81					1246.78	60.85					4.818			3.405	3.803
		0	0					984.55	44.87					9.95			1	0
		0	0					728.18	489.16					0.513			4.613	0
		0	1.79					327.65	312.8					2.064			1.698	1.698
		2.06	4.43					254.56	790.52					5.231			0
		0	0.38					25.17	418.82					16.859			15.286
		0	9.6					20.59	158.17					6.067			9.84
		4.27	1.66					512.91	0					6.49			2.82
		2.06	9.97					1199.16	212.27					5.024			1
		9.05	3.96					178.12	265.32					11.272			0.513
		0	4.75					1644.76	77.68					19.113
		6.93	11.46					1710.91	335.12					5.752
		4.59	6.41					7549.09	205.36					4.715
		0	0					899.72	1653.57					7.881
		10.52	0.03					5954.3						0
		2.34	11.84					5049.38						0
		43.36	0					1728.57						0
		3.96	0					3257.33						3.903
		0.03	4.43					2597.01						3.405
		126.95	9.23					593.1						0
		2.91	3.81					3685.35						9.95
		1.04	0					4588.28						0.591
		5.74	3.2					1662.39						0.513
		0	1.53					1434.04						4.409
		0	12.22					3802.61						2.344
		0	3.81					891.27						0
		74.87	5.08					2132.3						2.156
		0	0					2933.53						0.833
		1.79	2.34					388.07						1.17
		0	7.1				31.37	0	16.48	0				2.064
		0.81	1.04			IL-23	0	0	21.79	1.16				2.628
		3.2	3.2				0	0	4.99	11.29				4.613
		0	0				6.24	0	0	0				4.004
		18.52	0				11.93	16.48	10.02	0				7.129
		2.06	2.62				1.16	3.74	125.3	147.77				3.603
		0	0				32.07	0	2.48	4.99				5.024
		0	0				0	2.48	6.24	0				4.409
		0	4.12				42.7	52.87	20.45	10.02				4.205
		0.38	7.62				0	0	0	0				1
		1.79	3.81				0	63.26	0	0				0.066
		0	3.5				0	1.16	0	41.26				0.833
		0	2.62				13.87	0	0	0				0.359
		7.1	0				84.52	0	0	0				1.17
		5.08	3.81				0	0	0	0				8.422
		20.15	18.52				0	0	154.24	0.41				5.439
		0.2	10.71				19.12	41.26	11.29	0				9.293
		6.93	1.04				0	0	21.79	3.74				4.818
		5.08	0				0	11.29	0	24.49				4.613
		3.81	10.34				0	0	0					0
		6.58	1.53				0	0	0					5.231
		0	0.03				0	0	0					0.359
		0	3.05				0	0	0					2.628
		0.2	6.07				20.45	0	19.12					1
		0.59	9.97				17.79	3.74	3.74					0.671
		0	13.76				43.42	0	0					5.231
		0	2.91				0	42.7	21.79					4.818
		1.53	0				25.85	0	28.6					1.698
		10.15	8.87				7.5	4.99	8.75					3.603
		0	0				0	3.11	0					2.438
		0.2	3.2					0	0					0
		3.2	0					13.87	0					3.603
		14.34	0					0	1.16					9.73
		0.11	6.75					20.45	0					6.067
		7.1	1.28					0	0					7.558
		16.12	0					0	0					0.066
		6.75	0					0	44.14					5.439
		1.16	2.91					2.48	15.17					2.438
		2.34	0					0	0					0
		0	51.63					3.74	0					2.724
		23.46	2.91					0	4.99					6.067
		2.62	17.72					0	31.37					7.558
		0.81	8.51					0	0					7.666
		29.38	0					6.87	23.14					1.698
		18.52	0					0	0					0.066
		7.62	24.09					0	1.83					6.067
		0	1.28					0	3.74					0
		4.43	5.08					0	0					1.88
		18.12	6.41					3.74	4.99					0
		20.15	6.41					6.87	0					0.513
		0.38	0					0	0					8.422
		0.03	8.51					0	0				IL-18	5.857
		4.43	10.34					0	3.74					0
		40.48						0	0					4.51
		2.06						0	11.29					1143.06	327.65	158.17	1121.53		240.32
		22.21						11.29	0					942.05	25.17	254.56	861.77		2767.4
		0						0	2.48					350.13	2534.31	388.07	1644.76		874.4
		75.79						11.93	0					761.37	1644.76	699.28	593.1	1715.32	434.32
		0.2						0	0					950.54	1464.67	2933.53	5049.38	4136.57	728.18
		0						0	0					2736	572.92	3351.88	1728.57	2494.02	3081.86
		0						0	0					1044.31	1399.08	316.5	3257.33	4005.66	9246.86
		0						0	69.27					399.56	2597.01	5691.78	320.21	6986.98	899.72
		17.72						0	39.83					1364.17	1290.18	5954.3	971.78	5727.98	4588.28
		0						0	1.16					504.98	247.42	414.96	2319.64	1346.74	1104.34
		2.06						0	0					154.89	233.25	5963.35	350.13	2762.91	2574.61
		4.12						4.99	15.17					95.25	7.88	1147.37	2413.49	1320.61
		0						11.29	4.37					119.69	89.32	732.32	3450.97	426.56
		4.12						0	0					1521.65	20.59	418.82	1719.74	1416.55
		0						0	5.62					950.54	107.34	512.91	2534.31	1078.58
		0						0	21.79					807.23	434.32	1407.81	2978.47	276.17
		3.2						0	1.16					699.28	125.96	4290.11	2230.37	1242.45
		0						3.74	48.49					16.16	666.4	3045.89	650.03	178.12
		9.6						0	0					548.82	1216.47	414.96	493.1	3802.61
		2.34						0	0					740.61	205.36	1702.08	1199.16	2132.3
		34.35						16.48	48.49					365.23			3685.35	601.2
		5.08						0	0					254.56			1434.04	1460.29
		5.4						0	0					388.07			3658.3	1605.13
		0.03						10.02	0					205.36			2270.53	2266.07
		0						0	0					164.77			1574.35	1936.66
	IL-17A	1.343	3.803					0	29.98					1242.45			357.67	1697.67
		0.066	0					1.16						2145.67			1246.78	984.55
		1.698	7.989					0						233.25			1662.39	650.03
		0.21	1.519					0						891.27			1710.91	312.8
		9.621	5.543					0						3892.84			7549.09
		1.256	15.735					0						372.82			3351.88
		3.013	4.004					4.99						1095.74			5094.61
		4.004	4.818					13.87						2301.78			2266.07
		4.818	3.803					0						418.82			2870.65
		1.519	1					0						1407.81			8338.49
		6.916	0.671					55.82						158.17			1821.42
		8.639	10.499					1.16						384.25			576.95
		1	2.438					8.12						629.63
		3.013	0.066					10.66						1216.47
		0	0.833					0						481.27
		0.916	1.343					0						580.98
		5.857	0.513				1069.25	418.74	727.82	480.54				335.12
		3.209	3.803			IL-33	247.68	418.74	1162.66	511.43				52.74
		0.833	3.603				100.95	294.65	263.38	0				0
		0	5.231				480.54	0	758.78	0				3644.77
		0.21	16.859				2227.08	913.82	1287.39	0				3757.51
		0	6.067				696.87	151.64	2431.36	1568.61				5660.1
		1.88	6.49				1193.83	325.78	542.32	231.92				1803.72
		1.88	11.272				526.87	325.78	898.3	18.04				34.77
		6.49	19.113				1568.61	2478.53	1349.81	1506.05				233.25
		3.209	5.752				418.74	18.04	341.31	43.67				240.32
		13.942	4.715				167.98	3218.58	0	151.64				151.62
		1.698	7.881				231.92	1412.28	200.17	1193.83				212.27
		3.209	0				263.38	0	0	0				89.32
		5.857	0				2007.31	0	0	1193.83				323.93
		0	0.138				0	0	0	449.65				80.56
		0.359	3.903				167.98	294.65	2824.68	263.38				524.85
		6.49	3.405				635.01	1100.37	325.78	135.08				342.61
		2.438	0				100.95	0	418.74	0				320.21
		0	9.95				573.21	200.17	263.38	882.78				145.12
		0	0.591				231.92	294.65	135.08					828.17
		0.513	2.344				0	200.17	294.65					504.98
		2.82	0				184.14	0	387.8					473.4
		1.698	2.156				263.38	0	64.26					254.56
		7.881	0.833				758.78	0	712.34					434.32
		9.621	2.064				418.74	2982.17	200.17					240.32
		1	2.628				2321.34	1193.83	356.82					191.65
		0	4.613				0	4911.12	1007.03					184.86
		6.703	4.004				727.82	100.95	975.95					138.68
		1.698	7.129				542.32	665.93	449.65					469.47
		3.803	3.603				0	310.23	356.82					1173.25
		0	5.024					64.26	573.21					1504.1
		0	4.205					1302.99	231.92					1022.93
		1.084	1					758.78	1287.39					132.29
		2.438	0.066					2824.68	325.78					254.56
		0	0.359					0	64.26					101.26
		0	1.17					0	851.76					365.23
		0	8.422					3976.45	1069.25					247.42
		0	5.439					200.17	944.88					997.33
		0	9.293					0	216.09					426.56
		15.286	5.857					263.38	387.8					151.62
		1.698	5.024					200.17	294.65					350.13
		9.84	0					0	1756.47					34.77
		1.343	0					0	1022.58					164.77
		7.343	0.513					3992.26	820.75					473.4
		1.698	4.409					167.98	0					497.06
		5.439	1.17					83.08	0					449.9
		1.789	4.409					0	449.65					184.86
		4.613	0.833					1568.61	263.38					442.1
		2.628	4.818					0	449.65					312.8
		4.409	4.613					100.95	247.68					205.36
		3.903	0					1537.33	480.54					25.17
		0	5.231					200.17	231.92					138.68
		0	0.359					0	167.98					60.85
		2.25	2.628					0	200.17					44.87
		0	1					0	1381.04					489.16
		0	0.671					0	542.32					312.8
		0	4.51					0	387.8					790.52
		6.49	5.231					1038.13	387.8					418.82
		5.962	4.818					200.17	356.82					158.17
		2.25	1.698					851.76	200.17					0
		1.88	3.603					387.8	418.74					212.27
		1	2.438					325.78	1599.9					265.32
		4.613	0					418.74	1007.03					77.68
		0.513	3.603					696.87	573.21					335.12
		4.205	9.73					356.82	18.04					205.36
		5.439	6.067					542.32	727.82					1653.57
		5.127	7.558					480.54	449.65				IL-23	411.1
		1.256	0.066					231.92	216.09					55.42
		0.833	5.439					387.8	727.82					101.26
		0.138	2.438					100.95	1100.37					31.37	0	0	0	0	0
		10.83	0					263.38	1069.25					0	3.74	0	0	0	0
		4.409	2.724					167.98	1725.14					0	11.29	0	0	0	2.48
		3.405	6.067					0	135.08					6.24	6.87	4.99	4.99	16.48	0
		6.703	7.558					1662.51	0					11.93	3.74	0	0	3.74	0
		16.859	7.666					0	820.75					1.16	0	0	0	63.26	52.87
		9.95	1.698					200.17	0					32.07	6.87	24.49	0	0	1.16
		0	0.066					0	200.17					0	0	0	0	0	0
		0	6.067					167.98	0					42.7	0	1.16	42.7	0	0
		1.971	0					372.32	64.26					0	0	0	0	0	0
		3.209	1.88					0	1975.94					0	41.26	0	4.99	0	0
		0	0					789.76						0	0	0	13.87	0
		3.209	0.513					1318.59						13.87	0	0	20.45	0
		5.231	8.422					418.74						84.52	0	0	0	0
		0						325.78						0	1.16	0	0	0
		4.921						294.65						0	0	11.29	0	1.16
		10.389						696.87						19.12	0.41	147.77	0	10.66
		1.17						1756.47						0	0	4.99	3.74	3.11
		13.049						418.74						0	0	10.02	0	0
		1.343						356.82						0	0	41.26	16.48	0
		1.431						3297.42						0			13.87	3.74
		0.21						18.04						0			55.82	0
		3.405						696.87						0			0	3.74
		6.067						135.08						20.45			0	0
		7.666						403.27						17.79			0	0
		0.833						167.98						43.42			0	0
		3.209												0			11.29
		0												25.85			0
		0												8.12			10.02
		6.384												0			0
		0.671												7.5			0
		0												16.48			0
		1.698												21.79			11.29
		7.989												4.99			11.93
		3.209												0			2.48
		13.049												15.17			0
		3.111												10.02			0
		4.818												125.3
		2.064												2.48
		0.513												6.24
	IL-18	1290.18	2574.61											20.45
		3351.88	107.34											0
		4136.57	1407.81											0
		2494.02	357.67											0
		4005.66	3658.3											0
		6986.98	4290.11											0
		2767.4	3045.89											0
		874.4	2270.53											154.24
		3081.86	414.96											11.29
		1104.34	1821.42											4.99
		5727.98	1574.35											31.37
		9246.86	1702.08											21.79
		247.42	666.4											0
		1346.74	434.32											0
		2762.91	1216.47											0
		1320.61	125.96											0
		233.25	576.95											0
		2319.64	1697.67											0
		2534.31	316.5											19.12
		320.21	1095.74											3.74
		7.88	2301.78											0
		1147.37	418.82											21.79
		1460.29	1407.81											28.6
		2534.31	384.25											23.14
		1464.67	629.63											8.75
		414.96	1216.47											0
		971.78	481.27											0
		3351.88	580.98											0
		350.13	52.74											0
		601.2	0											1.16
		1121.53	205.36											0
		2413.49	3644.77											0
		861.77	3757.51											0
		3450.97	5660.1											1.83
		5963.35	1803.72											3.74
		434.32	34.77											0
		732.32	151.62											4.99
		8338.49	212.27											0
		1719.74	89.32											0
		2266.07	323.93											0
		1605.13	524.85											3.74
		418.82	342.61											11.29
		2978.47	320.21											0
		1644.76	145.12											2.48
		1242.45	828.17											0
		5691.78	504.98											0
		650.03	473.4											0
		5094.61	434.32											0
		650.03	240.32											69.27
		1399.08	191.65											39.83
		493.1	138.68											1.16
		1715.32	469.47											0
		426.56	1173.25											15.17
		240.32	1504.1											4.37
		1416.55	1022.93											0
		2266.07	411.1											5.62
		1936.66	158.17											21.79
		2870.65	55.42											1.16
		572.92	335.12											48.49
		2230.37	233.25											0
		312.8	240.32											0
		1078.58	80.56											48.49
		89.32	254.56											0
		158.17	184.86											0
		276.17	132.29											0
		699.28	254.56											0
		1246.78	101.26											29.98
		984.55	365.23										IL-33	44.14
		728.18	247.42											0
		327.65	997.33											0
		254.56	426.56											1069.25	100.95	696.87	64.26	200.17	0
		25.17	151.62											247.68	167.98	263.38	758.78	294.65	325.78
		20.59	101.26											100.95	200.17	167.98	0	0	325.78
		512.91	350.13											480.54	3992.26	542.32	696.87	913.82	0
		1199.16	34.77											2227.08	2982.17	403.27	1318.59	151.64	387.8
		178.12	164.77											696.87	200.17	418.74	418.74	3218.58	2478.53
		1644.76	473.4											1193.83	100.95	882.78	325.78	0	1412.28
		1710.91	497.06											526.87	294.65	83.08	294.65	0	0
		7549.09	449.9											1568.61	418.74	789.76	4911.12	294.65	418.74
		899.72	184.86											418.74	0	1193.83	0	0	18.04
		5954.3	442.1											167.98	1100.37	0	665.93	0	480.54
		5049.38	312.8											231.92	200.17	0	1302.99	325.78
		1728.57	205.36											263.38	418.74	3976.45	2824.68	356.82
		3257.33	25.17											2007.31	0	0	0	167.98
		2597.01	138.68											0	511.43	1662.51	0	200.17
		593.1	60.85											167.98	1193.83	0	0	18.04
		3685.35	44.87											635.01	263.38	1568.61	851.76	135.08
		4588.28	489.16											100.95	0	231.92	0	310.23
		1662.39	312.8											573.21	449.65	1506.05	1537.33	0
		1434.04	790.52											231.92	200.17	1193.83	0	200.17
		3802.61	418.82											0			1756.47	263.38
		891.27	158.17											184.14			3297.42	0
		2132.3	0											263.38			0	0
		2933.53	212.27											758.78			18.04	231.92
		388.07	265.32											418.74			151.64	0
		1143.06	77.68											2321.34			0	387.8
		942.05	335.12											0			480.54
		350.13	205.36											727.82			356.82
		761.37	1653.57											696.87			167.98
		950.54												0			372.32
		2736												542.32			100.95
		1044.31												727.82			1568.61
		399.56												1162.66			0
		1364.17												263.38			1038.13
		504.98												758.78			200.17
		154.89												944.88			43.67
		95.25												1287.39			135.08
		119.69												2431.36
		1521.65												542.32
		950.54												898.3
		807.23												1349.81
		699.28												387.8
		16.16												341.31
		548.82												0
		740.61												0
		365.23												0
		254.56												0
		388.07												2824.68
		205.36												325.78
		164.77												294.65
		1242.45												1756.47
		2145.67												418.74
		233.25												263.38
		372.82												135.08
		3892.84												294.65
	IL-23	0	0											1022.58
		0	1.16											387.8
		0	11.29											64.26
		0	0											712.34
		16.48	0											200.17
		3.74	147.77											356.82
		0	4.99											1007.03
		2.48	0											975.95
		52.87	10.02											820.75
		0	0											449.65
		63.26	0											356.82
		1.16	41.26											573.21
		0	0											0
		0	0											231.92
		0	0											1287.39
		0	0.41											325.78
		41.26	0											64.26
		0	3.74											851.76
		11.29	24.49											0
		0	16.48											449.65
		0	21.79											263.38
		0	4.99											449.65
		0	0											247.68
		0	10.02											480.54
		3.74	125.3											231.92
		0	2.48											167.98
		42.7	6.24											1381.04
		0	20.45											542.32
		4.99	0											387.8
		3.11	0											387.8
		0	0											356.82
		13.87	0											200.17
		0	0											418.74
		20.45	0											1599.9
		0	154.24											1007.03
		0	11.29											573.21
		0	21.79											18.04
		2.48	0											727.82
		0	0											449.65
		3.74	0											216.09
		0	0											727.82
		0	0											1100.37
		0	19.12											1069.25
		6.87	3.74											1725.14
		0	0											135.08
		0	21.79											0
		0	28.6											820.75
		0	8.75											0
		3.74	0											200.17
		6.87	0											0
		0	0											64.26
		0	1.16											1975.94
		0	0											1069.25
		0	0											216.09
		0	0											200.17
		11.29	44.14
		0	15.17
		11.93	0
		0	0
		0	4.99
		0	31.37
		0	0
		0	23.14
		0	0
		0	1.83
		4.99	3.74
		11.29	0
		0	4.99
		0	0
		0	0
		0	0
		3.74	3.74
		0	0
		0	11.29
		16.48	0
		0	2.48
		0	0
		10.02	0
		0	0
		0	0
		1.16	69.27
		0	39.83
		0	1.16
		0	0
		0	15.17
		4.99	4.37
		13.87	0
		0	5.62
		0	21.79
		55.82	1.16
		1.16	48.49
		8.12	0
		10.66	0
		0	48.49
		0	0
		31.37	0
		0	0
		0	0
		6.24	29.98
		11.93
		1.16
		32.07
		0
		42.7
		0
		0
		0
		13.87
		84.52
		0
		0
		19.12
		0
		0
		0
		0
		0
		0
		20.45
		17.79
		43.42
		0
		25.85
		7.5
		0
	IL-33	418.74	480.54
		418.74	511.43
		294.65	0
		0	0
		913.82	0
		151.64	1568.61
		325.78	231.92
		325.78	18.04
		2478.53	1506.05
		18.04	43.67
		3218.58	151.64
		1412.28	1193.83
		0	0
		0	1193.83
		0	449.65
		294.65	263.38
		1100.37	135.08
		0	0
		200.17	882.78
		294.65	727.82
		200.17	1162.66
		0	263.38
		0	758.78
		0	1287.39
		2982.17	2431.36
		1193.83	542.32
		4911.12	898.3
		100.95	1349.81
		665.93	341.31
		310.23	0
		64.26	200.17
		1302.99	0
		758.78	0
		2824.68	0
		0	2824.68
		0	325.78
		3976.45	418.74
		200.17	263.38
		0	135.08
		263.38	294.65
		200.17	387.8
		0	64.26
		0	712.34
		3992.26	200.17
		167.98	356.82
		83.08	1007.03
		0	975.95
		1568.61	449.65
		0	356.82
		100.95	573.21
		1537.33	231.92
		200.17	1287.39
		0	325.78
		0	64.26
		0	851.76
		0	1069.25
		0	944.88
		1038.13	216.09
		200.17	387.8
		851.76	294.65
		387.8	1756.47
		325.78	1022.58
		418.74	820.75
		696.87	0
		356.82	0
		542.32	449.65
		480.54	263.38
		231.92	449.65
		387.8	247.68
		100.95	480.54
		263.38	231.92
		167.98	167.98
		0	200.17
		1662.51	1381.04
		0	542.32
		200.17	387.8
		0	387.8
		167.98	356.82
		372.32	200.17
		0	418.74
		789.76	1599.9
		1318.59	1007.03
		418.74	573.21
		325.78	18.04
		294.65	727.82
		696.87	449.65
		1756.47	216.09
		418.74	727.82
		356.82	1100.37
		3297.42	1069.25
		18.04	1725.14
		696.87	135.08
		135.08	0
		403.27	820.75
		167.98	0
		1069.25	200.17
		247.68	0
		100.95	64.26
		480.54	1975.94
		2227.08
		696.87
		1193.83
		526.87
		1568.61
		418.74
		167.98
		231.92
		263.38
		2007.31
		0
		167.98
		635.01
		100.95
		573.21
		231.92
		0
		184.14
		263.38
		758.78
		418.74
		2321.34
		0
		727.82
		542.32
		0
[truncated: 133 more columns]

## Sheet: Figure S3
	Figure S3a
		G0		First Nations		Non-Indigenous				G0f		First Nations		Non-Indigenous				G1		First Nations		Non-Indigenous				G1f		First Nations		Non-Indigenous				G1f*		First Nations		Non-Indigenous				G2		First Nations		Non-Indigenous
		First Nations	Non-Indigenous	-	+	-	+			First Nations	Non-Indigenous	-	+	-	+			First Nations	Non-Indigenous	-	+	-	+			First Nations	Non-Indigenous	-	+	-	+			First Nations	Non-Indigenous	-	+	-	+			First Nations	Non-Indigenous	-	+	-	+
		1.59221	3.01269	4.78443	1.59221	1.64138	3.01269			18.9711	21.8473	16.6516	20.037	14.1175	21.8473			11.3014	11.8546	8.78712	11.3014	7.76963	11.8546			22.4793	21.8308	18.8559	22.4793	23.1265	21.8308			10.1595	12.3768	10.1694	10.1595	12.0637	12.3768			8.52611	8.953	6.70693	8.52611	8.47841	8.953
		0.938036	17.31	3.22805	0.938036	3.24644	17.31			20.037	10.6542	18.9842	29.3831	26.9689	10.6542			11.503	19.5747	10.9999	11.503	11.0109	19.5747			23.4326	10.6935	17.6807	23.4326	21.235	10.6935			10.63	9.77394	12.8019	10.63	13.1845	9.77394			6.09807	18.3948	9.36134	6.09807	5.50743	18.3948
		3.74453	2.61269	1.77614	3.74453	5.14942	2.61269			29.3831	21.2822	17.3224	24.4753	22.3757	21.2822			13.5308	35.2773	8.29912	13.5308	9.88169	35.2773			20.4558	13.4163	23.6116	20.4558	20.5567	13.4163			9.80449	8.67462	13.9925	9.80449	9.94324	8.67462			7.34766	3.79416	6.26354	7.34766	7.53607	3.79416
		1.34601	3.25716	3.23115	1.34601	0.836619	3.25716			24.4753	35.4556	23.3671	35.3274	13.6049	35.4556			16.5355	15.3828	9.06304	16.5355	9.12524	15.3828			22.6803	18.792	20.1607	22.6803	22.4897	18.792			9.85087	10.1907	11.8368	9.85087	10.7248	10.1907			8.07907	5.71731	7.04079	8.07907	8.08118	5.71731
		2.16954	1.48615	1.93787	2.16954	2.10739	1.48615			35.3274	29.9146	22.1569	36.1933	20.1628	29.9146			13.1787	17.3342	9.5926	13.1787	8.02901	17.3342			18.3493	20.969	27.109	18.3493	24.2048	20.969			9.98297	10.0521	11.0844	9.98297	11.2307	10.0521			5.32985	6.05024	5.70977	5.32985	6.28812	6.05024
		2.26474	2.40214	2.10591	2.26474	1.6969	2.40214			36.1933	21.5993	30.695	32.6106	19.3311	21.5993			14.3282	13.3638	11.5887	14.3282	10.3477	13.3638			21.4901	23.1464	21.1752	21.4901	24.7144	23.1464			9.73427	12.6877	11.7492	9.73427	13.1841	12.6877			4.04752	7.5245	3.18726	4.04752	6.95698	7.5245
		1.38575	5.99579	3.56124	1.38575	1.70131	5.99579			32.6106	21.9393	19.6867	27.5302	11.5911	21.9393			11.4968	14.0094	8.4512	11.4968	5.94472	14.0094			22.4579	14.2404	18.3738	22.4579	21.2984	14.2404			11.0678	10.2335	13.8993	11.0678	14.5647	10.2335			3.36687	6.53561	5.6891	3.36687	6.96304	6.53561
		2.09596	2.67374	4.44788	2.09596	1.75806	2.67374			27.5302	35.4049	21.8479	28.4884	20.9804	35.4049			14.7073	12.3274	11.3951	14.7073	10.7611	12.3274			20.7676	20.3071	18.8204	20.7676	20.6746	20.3071			11.55	9.80002	10.2707	11.55	12.9013	9.80002			6.25411	4.49398	7.58917	6.25411	7.43104	4.49398
		3.64952	3.35273	2.13849	3.64952	1.44463	3.35273			28.4884	29.4931	14.898	32.6709	10.7336	29.4931			11.253	13.6712	8.70294	11.253	7.67363	13.6712			11.8817	22.1153	21.925	11.8817	21.5692	22.1153			11.8857	9.99479	12.8868	11.8857	13.1706	9.99479			5.46835	5.72069	7.24107	5.46835	8.99333	5.72069
		1.80853	4.09423	2.46564	1.80853	2.25843	4.09423			32.6709	13.156	20.76	33.8068	10.8737	13.156			16.7316	8.3225	9.12055	16.7316	7.60662	8.3225			20.4787	16.4297	22.7232	20.4787	19.2341	16.4297			9.7863	10.8083	10.7444	9.7863	11.4917	10.8083			4.21269	6.61657	6.58171	4.21269	8.70951	6.61657
		4.94831	4.27285	4.10203	4.94831	2.27217	4.27285			33.8068	19.6089	16.5873	42.728	23.0019	19.6089			14.6026	10.1932	11.9533	14.6026	12.6279	10.1932			16.9709	18.4233	17.7213	16.9709	20.3095	18.4233			10.2433	9.50035	10.7493	10.2433	13.3772	9.50035			5.3011	7.12526	10.2033	5.3011	9.41155	7.12526
		2.13647	2.28891	3.9045	2.13647	3.68431	2.28891			42.728	24.0236	18.4276	37.1958	18.3454	24.0236			15.9094	13.1105	13.7765	15.9094	9.72011	13.1105			18.4148	22.3032	21.0183	18.4148	20.6636	22.3032			6.5455	10.0232	9.58185	6.5455	10.2294	10.0232			3.00437	8.23364	9.90107	3.00437	8.12072	8.23364
		1.11672	1.85255	3.43762	1.11672	3.18202	1.85255			37.1958	36.2912	19.9243	16.8856	19.3131	36.2912			17.4889	18.9945	12.008	17.4889	12.0746	18.9945			21.6135	16.5768	19.0948	21.6135	19.916	16.5768			9.46273	9.10562	10.3825	9.46273	10.6099	9.10562			2.83502	5.55998	10.0234	2.83502	10.3668	5.55998
		2.81731	2.78198	2.5374	2.81731	17.407	2.78198			16.8856	25.6759	22.5774	9.37336	10.328	25.6759			8.48843	13.3613	9.28107	8.48843	20.9174	13.3613			21.5568	24.2093	22.4501	21.5568	9.70145	24.2093			11.386	10.1092	9.57664	11.386	8.12258	10.1092			9.61244	6.66107	7.13019	9.61244	21.2307	6.66107
		3.43149	2.92955	2.28271	3.43149	15.0618	2.92955			9.37336	27.679	30.9054	34.6939	10.0136	27.679			8.56441	15.1661	14.9517	8.56441	19.8999	15.1661			20.3431	20.4569	19.6493	20.3431	9.54054	20.4569			7.80318	9.56806	10.282	7.80318	8.35385	9.56806			8.69804	8.31638	6.23684	8.69804	23.8749	8.31638
		1.36575	1.32818	1.969	1.36575	1.29793	1.32818			34.6939	40.1324	21.93	32.7888	27.9854	40.1324			10.1518	19.1505	9.76457	10.1518	11.8335	19.1505			22.866	18.5077	21.5447	22.866	22.71	18.5077			9.72409	9.8473	10.7512	9.72409	10.9251	9.8473			3.73685	2.83693	7.52456	3.73685	4.88284	2.83693
		3.28977	1.39088	2.98784	3.28977	3.07472	1.39088			32.7888	22.3372	21.61	32.9695	28.8248	22.3372			11.8371	16.0584	13.2294	11.8371	11.4864	16.0584			20.2072	23.3397	22.3387	20.2072	20.6468	23.3397			10.9153	12.2483	9.67543	10.9153	12.7255	12.2483			5.15119	8.31941	8.83458	5.15119	4.60765	8.31941
		1.81128	0.97761	2.06475	1.81128	1.01094	0.97761			32.9695	14.8884	14.9121	13.5465	37.5822	14.8884			11.0444	9.94608	8.64453	11.0444	13.7413	9.94608			21.8767	25.2677	20.4435	21.8767	20.7351	25.2677			11.6227	12.688	10.7666	11.6227	8.95574	12.688			4.27716	8.29602	9.69284	4.27716	4.51557	8.29602
		1.17715	1.64138	3.11946	1.17715	2.33813				13.5465	14.1175	25.7194	22.367	21.1188				8.02522	7.76963	11.7551	8.02522	10.7107				23.5488	23.1265	20.6021	23.5488	23.3208				11.0731	12.0637	10.2243	11.0731	12.8925				7.82099	8.47841	7.40829	7.82099	6.00921
		4.85206	3.24644	2.08547	4.85206	0.731494				22.367	26.9689	18.3244	18.9975	11.2277				11.727	11.0109	10.1717	11.727	8.47656				15.0889	21.235	22.2658	15.0889	23.5477				10.3412	13.1845	12.4887	10.3412	12.1564				7.98359	5.50743	8.65994	7.98359	9.403
		1.76796	5.14942	4.16783	1.76796	1.49851				18.9975	22.3757	14.7077	18.9607	13.9849				9.07807	9.88169	9.74121	9.07807	6.19758				22.8246	20.5567	20.2218	22.8246	23.7796				13.8613	9.94324	11.8199	13.8613	10.7036				5.71866	7.53607	6.73479	5.71866	5.74136
		1.74725	0.836619	1.65984	1.74725	1.7375				18.9607	13.6049	23.6093	32.4872	16.2806				10.0496	9.12524	11.0491	10.0496	8.37909				22.6562	22.4897	21.5801	22.6562	23.9977				13.4126	10.7248	12.3598	13.4126	10.6093				7.51955	8.08118	7.93433	7.51955	8.02557
		2.1392	2.10739	2.11988	2.1392	2.20452				32.4872	20.1628	33.5922	15.3483	22.4236				16.0024	8.02901	14.1218	16.0024	11.162				21.545	24.2048	18.4497	21.545	23.6853				8.58673	11.2307	8.80863	8.58673	11.9688				5.42285	6.28812	4.92595	5.42285	7.47676
		4.29004	1.6969	1.79138	4.29004	3.02379				15.3483	19.3311	13.2569	18.1619	19.6735				8.4509	10.3477	7.01413	8.4509	9.20028				17.9318	24.7144	23.3744	17.9318	22.4126				12.4384	13.1841	9.11548	12.4384	13.3788				9.14777	6.95698	6.4987	9.14777	7.17547
		1.32107	1.70131	1.76938	1.32107	1.27747				18.1619	11.5911	19.1442	30.1793	14.8266				10.5073	5.94472	9.8422	10.5073	8.86844				25.567	21.2984	21.0752	25.567	23.0943				11.6568	14.5647	14.1891	11.6568	10.5751				7.02415	6.96304	8.2472	7.02415	6.00411
		3.40847	1.75806	2.85371	3.40847	0.874633				30.1793	20.9804	13.9585	32.6382	13.4477				17.2287	10.7611	7.9644	17.2287	9.54016				19.847	20.6746	22.4197	19.847	20.365				11.2937	12.9013	14.0952	11.2937	11.9025				5.40881	7.43104	7.02427	5.40881	6.65771
		1.77221	1.44463	1.27538	1.77221	1.84079				32.6382	10.7336	23.0735	29.566	16.2528				13.5988	7.67363	12.2874	13.5988	11.7732				23.0151	21.5692	22.4654	23.0151	24.1355				10.5624	13.1706	11.7493	10.5624	12.7572				5.93691	8.99333	5.61634	5.93691	7.70584
		2.26422	2.25843	2.01914	2.26422	1.31273				29.566	10.8737	15.6817	36.4264	17.773				14.9304	7.60662	12.0621	14.9304	10.3847				19.1641	19.2341	21.1763	19.1641	21.5468				9.81244	11.4917	10.8133	9.81244	11.867				6.94306	8.70951	10.764	6.94306	8.92438
		1.8469	2.27217	2.06991	1.8469	2.22209				36.4264	23.0019	18.7076	26.6332	23.3167				17.8828	12.6279	8.6786	17.8828	12.4406				19.1326	20.3095	25.4868	19.1326	23.3867				8.13396	13.3772	10.2779	8.13396	13.4969				4.54194	9.41155	6.31202	4.54194	5.57653
		3.71418	3.68431	1.40941	3.71418	2.06936				26.6332	18.3454	17.5982	21.0982	17.7537				15.0287	9.72011	8.90202	15.0287	9.26575				18.5673	20.6636	23.2673	18.5673	23.7057				9.09026	10.2294	10.573	9.09026	11.7499				7.22779	8.12072	6.31811	7.22779	7.28124
		2.98202	3.18202		2.98202	3.75435				21.0982	19.3131		48.142	19.4616				11.1077	12.0746		11.1077	13.3691				21.4734	19.916		21.4734	20.4017				10.0381	10.6099		10.0381	10.3474				8.97687	10.3668		8.97687	9.66363
		2.73656	17.407		2.73656	3.0998				48.142	10.328		31.5893	18.5152				16.867	20.9174		16.867	10.7328				13.9813	9.70145		13.9813	19.5365				7.73677	8.12258		7.73677	11.0374				2.76809	21.2307		2.76809	8.87535
		1.50396	15.0618		1.50396	1.16211				31.5893	10.0136		30.6747	19.6616				10.9512	19.8999		10.9512	12.9539				20.162	9.54054		20.162	25.3233				10.7085	8.35385		10.7085	10.0873				3.78076	23.8749		3.78076	9.38721
		2.93103	1.29793		2.93103	1.58683				30.6747	27.9854		16.344	21.1801				15.7205	11.8335		15.7205	12.7566				20.5771	22.71		20.5771	22.7362				10.5557	10.9251		10.5557	11.479				5.48923	4.88284		5.48923	9.30629
		1.07915	3.07472		1.07915	0.941538				16.344	28.8248		22.8051	24.1878				7.11686	11.4864		7.11686	14.84				25.3917	20.6468		25.3917	22.3528				11.5952	12.7255		11.5952	10.0709				6.11858	4.60765		6.11858	7.82858
		3.66811	1.01094		3.66811	1.86113				22.8051	37.5822		25.4201	19.7571				13.2618	13.7413		13.2618	12.6467				20.8262	20.7351		20.8262	18.1037				9.01014	8.95574		9.01014	15.9321				6.75486	4.51557		6.75486	9.477
		4.04003	2.33813		4.04003	2.19479				25.4201	21.1188		33.913	13.9491				9.64874	10.7107		9.64874	11.533				22.2354	23.3208		22.2354	17.8472				12.6576	12.8925		12.6576	11.6443				4.53362	6.00921		4.53362	13.3351
		1.2974	0.731494		1.2974	4.58173				33.913	11.2277		35.6278	24.3807				14.2118	8.47656		14.2118	13.2122				21.6637	23.5477		21.6637	18.0231				9.23169	12.1564		9.23169	10.0666				4.24856	9.403		4.24856	7.00102
		3.97821	1.49851		3.97821	1.96686				35.6278	13.9849		19.9971	15.9885				13.8928	6.19758		13.8928	10.9441				20.2955	23.7796		20.2955	23.7021				8.45845	10.7036		8.45845	11.5194				5.04176	5.74136		5.04176	9.75867
		2.07817	1.7375		2.07817	4.02284				19.9971	16.2806		47.3233	26.9795				14.1106	8.37909		14.1106	17.8233				24.6003	23.9977		24.6003	16.2383				8.62389	10.6093		8.62389	11.6638				9.15634	8.02557		9.15634	6.34018
		4.02264	2.20452		4.02264	1.7753				47.3233	22.4236		43.5395	18.6888				16.4639	11.162		16.4639	11.264				11.2399	23.6853		11.2399	22.6883				6.48862	11.9688		6.48862	10.4069				3.34217	7.47676		3.34217	7.66674
		3.29989	3.02379		3.29989	2.04821				43.5395	19.6735		32.4319	15.174				20.6958	9.20028		20.6958	10.2454				14.5004	22.4126		14.5004	21.2669				5.54687	13.3788		5.54687	12.0823				3.41052	7.17547		3.41052	7.25281
		4.00949	1.27747		4.00949	1.40365				32.4319	14.8266		26.2969	49.9987				10.6491	8.86844		10.6491	13.9197				18.1045	23.0943		18.1045	16.4179				12.5031	10.5751		12.5031	7.74712				4.38028	6.00411		4.38028	2.75202
		1.47046	0.874633		1.47046	1.65435				26.2969	13.4477		37.8511	29.4477				13.1926	9.54016		13.1926	17.3706				21.2929	20.365		21.2929	20.1355				12.9953	11.9025		12.9953	9.11926				6.55986	6.65771		6.55986	7.41769
		1.45524	1.84079		1.45524	2.04838				37.8511	16.2528		31.8375	13.6907				19.7152	11.7732		19.7152	8.79113				17.1737	24.1355		17.1737	19.933				7.77293	12.7572		7.77293	10.8215				5.20434	7.70584		5.20434	10.4831
		1.80014	1.31273		1.80014	3.15913				31.8375	17.773		39.4734	16.2978				17.0327	10.3847		17.0327	10.7596				20.264	21.5468		20.264	20.4222				11.945	11.867		11.945	11.7151				4.94138	8.92438		4.94138	9.77964
		1.93962	2.22209		1.93962	2.25007				39.4734	23.3167		32.4382	15.6494				16.7417	12.4406		16.7417	10.6797				20.2708	23.3867		20.2708	23.8045				8.03877	13.4969		8.03877	10.8711				4.5738	5.57653		4.5738	8.06487
		4.39798	2.06936		4.39798	1.10748				32.4382	17.7537		33.5306	10.3665				14.8781	9.26575		14.8781	8.43719				16.4951	23.7057		16.4951	20.3509				8.77826	11.7499		8.77826	13.9484				7.23561	7.28124		7.23561	9.68614
		2.72431	3.75435		2.72431	1.07245				33.5306	19.4616		42.7166	12.5414				13.089	13.3691		13.089	9.18446				21.1737	20.4017		21.1737	22.6075				9.85183	10.3474		9.85183	12.2754				4.70257	9.66363		4.70257	8.19731
		1.79844	3.0998		1.79844	1.16393				42.7166	18.5152		22.2624	19.2226				15.2099	10.7328		15.2099	8.84553				19.1268	19.5365		19.1268	22.1426				8.58578	11.0374		8.58578	12.2167				2.89713	8.87535		2.89713	6.15567
		1.66234	1.16211		1.66234	1.67703				22.2624	19.6616		15.0204	20.0813				15.1473	12.9539		15.1473	11.6923				21.1777	25.3233		21.1777	23.2204				12.9459	10.0873		12.9459	13.639				8.74915	9.38721		8.74915	6.20382
		1.43587	1.58683		1.43587	1.23929				15.0204	21.1801		29.3423	11.7378				8.26638	12.7566		8.26638	9.11893				21.4075	22.7362		21.4075	22.22				11.0571	11.479		11.0571	15.0531				7.15459	9.30629		7.15459	7.84554
		1.60515	0.941538		1.60515	1.37255				29.3423	24.1878		26.7215	13.7528				12.3298	14.84		12.3298	7.34154				21.1272	22.3528		21.1272	22.6197				11.3143	10.0709		11.3143	11.9083				4.64803	7.82858		4.64803	7.74054
		1.94661	1.86113		1.94661	1.0329				26.7215	19.7571		24.4041	11.6206				13.6448	12.6467		13.6448	8.64392				20.9124	18.1037		20.9124	24.0944				11.8906	15.9321		11.8906	10.0988				6.62495	9.477		6.62495	9.30623
		2.29625	2.19479		2.29625	2.37619				24.4041	13.9491		13.9989	12.4678				11.5178	11.533		11.5178	13.7187				21.8221	17.8472		21.8221	21.3857				10.7266	11.6443		10.7266	10.5558				5.65966	13.3351		5.65966	8.66005
		1.93729	4.58173		1.93729	3.12228				13.9989	24.3807		18.4399	15.2203				8.37916	13.2122		8.37916	9.64445				21.2274	18.0231		21.2274	20.2969				13.3653	10.0666		13.3653	11.0997				7.20932	7.00102		7.20932	9.16776
		2.39227	1.96686		2.39227	4.01378				18.4399	15.9885		21.9869	17.7733				11.5812	10.9441		11.5812	12.2928				20.9519	23.7021		20.9519	21.829				11.3788	11.5194		11.3788	10.9285				8.62703	9.75867		8.62703	6.75638
		2.42884	4.02284		2.42884	0.622315				21.9869	26.9795		17.776	10.8747				13.1416	17.8233		13.1416	6.42415				21.9145	16.2383		21.9145	23.4891				11.7112	11.6638		11.7112	11.0217				7.20195	6.34018		7.20195	9.82099
		1.46415	1.7753		1.46415	0.974185				17.776	18.6888		26.3659	8.07692				10.2442	11.264		10.2442	5.99993				24.7748	22.6883		24.7748	20.2583				9.54178	10.4069		9.54178	10.0324				8.44829	7.66674		8.44829	7.23994
		3.12448	2.04821		3.12448	4.57199				26.3659	15.174		34.3354	14.7855				15.7602	10.2454		15.7602	8.05182				19.8246	21.2669		19.8246	17.2674				10.3926	12.0823		10.3926	9.78797				8.51295	7.25281		8.51295	10.6542
		2.74475	1.40365		2.74475	0.856584				34.3354	49.9987		41.8295	15.2033				15.2879	13.9197		15.2879	8.93747				16.7936	16.4179		16.7936	22.2674				8.54687	7.74712		8.54687	12.838				5.63851	2.75202		5.63851	7.86436
		2.2499	1.65435		2.2499	2.10543				41.8295	29.4477		26.8002	19.6591				14.4103	17.3706		14.4103	12.6799				19.6652	20.1355		19.6652	24.1572				8.70767	9.11926		8.70767	10.6818				4.46088	7.41769		4.46088	8.98043
		1.23163	2.04838		1.23163	2.5584				26.8002	13.6907		15.8736	20.9393				12.8803	8.79113		12.8803	10.8945				23.6906	19.933		23.6906	21.9413				8.87141	10.8215		8.87141	13.2123				5.69477	10.4831		5.69477	7.80008
		2.21553	3.15913		2.21553	1.19388				15.8736	16.2978		36.3665	13.3554				11.7603	10.7596		11.7603	8.25596				25.0216	20.4222		25.0216	22.4742				9.68645	11.7151		9.68645	12.7114				9.32743	9.77964		9.32743	8.17936
		4.36611	2.25007		4.36611	2.29687				36.3665	15.6494		19.4918	16.926				14.4029	10.6797		14.4029	9.42042				17.8957	23.8045		17.8957	21.0911				8.8121	10.8711		8.8121	11.6893				4.03067	8.06487		4.03067	8.91726
		2.35429	1.10748		2.35429	1.24825				19.4918	10.3665		27.4428	13.5119				12.3858	8.43719		12.3858	7.30787				23.5632	20.3509		23.5632	21.7094				11.1565	13.9484		11.1565	13.4094				8.53729	9.68614		8.53729	8.03447
		1.73813	1.07245		1.73813	1.34758				27.4428	12.5414		22.3166	14.9128				14.9983	9.18446		14.9983	8.00329				23.3964	22.6075		23.3964	21.1574				8.69918	12.2754		8.69918	10.988				7.03152	8.19731		7.03152	7.50643
		4.16931	1.16393		4.16931	1.27646				22.3166	19.2226		21.218	18.7111				11.3737	8.84553		11.3737	9.11685				21.2964	22.1426		21.2964	24.0608				10.2585	12.2167		10.2585	13.2628				8.80117	6.15567		8.80117	8.65504
		0.564062	1.67703		0.564062	2.76194				21.218	20.0813		19.5946	18.0173				11.4384	11.6923		11.4384	11.6589				24.1761	23.2204		24.1761	19.8801				11.2581	13.639		11.2581	11.9175				10.3128	6.20382		10.3128	9.74907
		3.84806	1.23929		3.84806	3.86556				19.5946	11.7378		12.2684	22.9867				10.7434	9.11893		10.7434	11.6757				20.608	22.22		20.608	24.178				11.7143	15.0531		11.7143	9.8827				9.60952	7.84554		9.60952	8.15049
		1.14138	1.37255		1.14138	1.22016				12.2684	13.7528		14.2174	15.4711				6.94667	7.34154		6.94667	8.78885				23.5107	22.6197		23.5107	24.262				12.4062	11.9083		12.4062	12.7667				8.20893	7.74054		8.20893	10.0213
		0.926937	1.0329		0.926937	2.15706				14.2174	11.6206		24.8874	17.359				10.5339	8.64392		10.5339	10.3116				22.7136	24.0944		22.7136	19.1993				13.4121	10.0988		13.4121	12.1067				8.81866	9.30623		8.81866	7.93284
		3.62839	2.37619		3.62839	1.74655				24.8874	12.4678		20.9825	13.4481				13.2554	13.7187		13.2554	7.46142				13.8277	21.3857		13.8277	23.9499				10.8284	10.5558		10.8284	9.87328				7.77629	8.66005		7.77629	7.63822
		2.06188	3.12228		2.06188	2.92031				20.9825	15.2203		34	20.6985				12.1747	9.64445		12.1747	11.3521				25.1161	20.2969		25.1161	17.9923				10.538	11.0997		10.538	13.2383				6.72999	9.16776		6.72999	8.70414
		2.03752	4.01378		2.03752	1.12281				34	17.7733		37.8888	12.8218				22.2335	12.2928		22.2335	9.0305				18.0802	21.829		18.0802	20.3501				9.22582	10.9285		9.22582	13.2527				4.65927	6.75638		4.65927	7.73818
		1.53621	0.622315		1.53621	1.36131				37.8888	10.8747		26.53	22.6872				15.4298	6.42415		15.4298	11.3451				18.7564	23.4891		18.7564	22.3316				10.0503	11.0217		10.0503	13.229				4.39228	9.82099		4.39228	7.46959
		2.72542	0.974185		2.72542	3.71761				26.53	8.07692		30.1448	15.809				13.1189	5.99993		13.1189	8.7698				20.4414	20.2583		20.4414	17.1069				10.1576	10.0324		10.1576	13.5725				6.69147	7.23994		6.69147	9.19101
		3.33831	4.57199		3.33831	1.27822				30.1448	14.7855		26.7381	19.6687				16.1662	8.05182		16.1662	6.65282				20.4994	17.2674		20.4994	19.6881				9.58506	9.78797		9.58506	15.183				5.33766	10.6542		5.33766	7.68449
		2.04867	0.856584		2.04867	1.88561				26.7381	15.2033		28.5356	17.1169				14.138	8.93747		14.138	10.2319				21.07	22.2674		21.07	22.9978				11.4936	12.838		11.4936	12.4253				7.30456	7.86436		7.30456	6.8372
		2.38762	2.10543		2.38762					28.5356	19.6591		29.9572					12.1644	12.6799		12.1644					21.9813	24.1572		21.9813					12.7451	10.6818		12.7451					5.85351	8.98043		5.85351
		3.02977	2.5584		3.02977					29.9572	20.9393		31.777					11.4119	10.8945		11.4119					19.1042	21.9413		19.1042					11.0539	13.2123		11.0539					6.31712	7.80008		6.31712
		1.96547	1.19388		1.96547					31.777	13.3554		19.9728					11.6705	8.25596		11.6705					22.5525	22.4742		22.5525					9.72662	12.7114		9.72662					4.77842	8.17936		4.77842
		1.29625	2.29687		1.29625					19.9728	16.926		21.6755					9.32127	9.42042		9.32127					23.3287	21.0911		23.3287					12.4315	11.6893		12.4315					6.84026	8.91726		6.84026
		1.62991	1.24825		1.62991					21.6755	13.5119		33.5184					13.3539	7.30787		13.3539					22.3194	21.7094		22.3194					8.98396	13.4094		8.98396					9.24492	8.03447		9.24492
		2.7212	1.34758		2.7212					33.5184	14.9128		26.9618					13.8036	8.00329		13.8036					20.631	21.1574		20.631					9.92666	10.988		9.92666					4.74877	7.50643		4.74877
		5.21223	1.27646		5.21223					26.9618	18.7111		23.3633					16.5905	9.11685		16.5905					18.6804	24.0608		18.6804					9.20974	13.2628		9.20974					7.68094	8.65504		7.68094
		1.96809	2.76194		1.96809					23.3633	18.0173		37.9212					13.909	11.6589		13.909					20.9552	19.8801		20.9552					10.9893	11.9175		10.9893					7.14414	9.74907		7.14414
		2.49301	3.86556		2.49301					37.9212	22.9867		33.0994					13.353	11.6757		13.353					19.5711	24.178		19.5711					10.5204	9.8827		10.5204					2.88594	8.15049		2.88594
		1.92014	1.22016		1.92014					33.0994	15.4711		43.2434					14.2191	8.78885		14.2191					15.9604	24.262		15.9604					15.5935	12.7667		15.5935					5.8873	10.0213		5.8873
		4.33673	2.15706		4.33673					43.2434	17.359		33.5823					14.6253	10.3116		14.6253					16.2798	19.1993		16.2798					8.24411	12.1067		8.24411					2.63186	7.93284		2.63186
		1.03161	1.74655		1.03161					33.5823	13.4481		23.6784					16.7881	7.46142		16.7881					20.0445	23.9499		20.0445					11.2631	9.87328		11.2631					4.75033	7.63822		4.75033
		1.84	2.92031		1.84					23.6784	20.6985		27.7477					12.6528	11.3521		12.6528					24.5472	17.9923		24.5472					10.5904	13.2383		10.5904					5.9088	8.70414		5.9088
		1.99791	1.12281		1.99791					27.7477	12.8218		23.0791					12.5171	9.0305		12.5171					21.9212	20.3501		21.9212					10.2939	13.2527		10.2939					6.52805	7.73818		6.52805
		2.01163	1.36131		2.01163					23.0791	22.6872		23.3049					11.0939	11.3451		11.0939					22.223	22.3316		22.223					9.6248	13.229		9.6248					6.56333	7.46959		6.56333
		2.33508	3.71761		2.33508					23.3049	15.809							13.9049	8.7698		13.9049					22.7314	17.1069		22.7314					9.98715	13.5725		9.98715					5.01881	9.19101		5.01881
		4.78443	1.27822							16.6516	19.6687							8.78712	6.65282							18.8559	19.6881							10.1694	15.183							6.70693	7.68449
		3.22805	1.88561							18.9842	17.1169							10.9999	10.2319							17.6807	22.9978							12.8019	12.4253							9.36134	6.8372
		1.77614								17.3224								8.29912								23.6116								13.9925								6.26354
		3.23115								23.3671								9.06304								20.1607								11.8368								7.04079
		1.93787								22.1569								9.5926								27.109								11.0844								5.70977
		2.10591								30.695								11.5887								21.1752								11.7492								3.18726
		3.56124								19.6867								8.4512								18.3738								13.8993								5.6891
		4.44788								21.8479								11.3951								18.8204								10.2707								7.58917
		2.13849								14.898								8.70294								21.925								12.8868								7.24107
		2.46564								20.76								9.12055								22.7232								10.7444								6.58171
		4.10203								16.5873								11.9533								17.7213								10.7493								10.2033
		3.9045								18.4276								13.7765								21.0183								9.58185								9.90107
		3.43762								19.9243								12.008								19.0948								10.3825								10.0234
		2.5374								22.5774								9.28107								22.4501								9.57664								7.13019
		2.28271								30.9054								14.9517								19.6493								10.282								6.23684
		1.969								21.93								9.76457								21.5447								10.7512								7.52456
		2.98784								21.61								13.2294								22.3387								9.67543								8.83458
		2.06475								14.9121								8.64453								20.4435								10.7666								9.69284
		3.11946								25.7194								11.7551								20.6021								10.2243								7.40829
		2.08547								18.3244								10.1717								22.2658								12.4887								8.65994
		4.16783								14.7077								9.74121								20.2218								11.8199								6.73479
		1.65984								23.6093								11.0491								21.5801								12.3598								7.93433
		2.11988								33.5922								14.1218								18.4497								8.80863								4.92595
		1.79138								13.2569								7.01413								23.3744								9.11548								6.4987
		1.76938								19.1442								9.8422								21.0752								14.1891								8.2472
		2.85371								13.9585								7.9644								22.4197								14.0952								7.02427
		1.27538								23.0735								12.2874								22.4654								11.7493								5.61634
		2.01914								15.6817								12.0621								21.1763								10.8133								10.764
		2.06991								18.7076								8.6786								25.4868								10.2779								6.31202
		1.40941								17.5982								8.90202								23.2673								10.573								6.31811
	Figure S3a
		G0								G0f								G1								G1f								G1f*								G2
		0	1	2	3	4	5			0	1	2	3	4	5			0	1	2	3	4	5			0	1	2	3	4	5			0	1	2	3	4	5			0	1	2	3	4	5
		1.64138	1.59221	0.938036	2.1392	1.34601	3.01269			14.1175	18.9711	20.037	32.4872	24.4753	21.8473			7.76963	11.3014	11.503	16.0024	16.5355	11.8546			23.1265	22.4793	23.4326	21.545	22.6803	21.8308			12.0637	10.1595	10.63	8.58673	9.85087	12.3768			8.47841	8.52611	6.09807	5.42285	8.07907	8.953
		4.78443	3.43149	3.74453	1.74725	2.16954	2.09596			16.6516	9.37336	29.3831	18.9607	35.3274	27.5302			8.78712	8.56441	13.5308	10.0496	13.1787	14.7073			18.8559	20.3431	20.4558	22.6562	18.3493	20.7676			10.1694	7.80318	9.80449	13.4126	9.98297	11.55			6.70693	8.69804	7.34766	7.51955	5.32985	6.25411
		3.22805	4.85206	1.76796	3.40847	2.26474	3.64952			18.9842	22.367	18.9975	30.1793	36.1933	28.4884			10.9999	11.727	9.07807	17.2287	14.3282	11.253			17.6807	15.0889	22.8246	19.847	21.4901	11.8817			12.8019	10.3412	13.8613	11.2937	9.73427	11.8857			9.36134	7.98359	5.71866	5.40881	4.04752	5.46835
		1.77614	1.17715	1.8469	1.77221	1.38575	1.80853			17.3224	13.5465	36.4264	32.6382	32.6106	32.6709			8.29912	8.02522	17.8828	13.5988	11.4968	16.7316			23.6116	23.5488	19.1326	23.0151	22.4579	20.4787			13.9925	11.0731	8.13396	10.5624	11.0678	9.7863			6.26354	7.82099	4.54194	5.93691	3.36687	4.21269
		3.23115	17.31	3.71418	2.26422	2.13647	4.94831			23.3671	10.6542	26.6332	29.566	42.728	33.8068			9.06304	19.5747	15.0287	14.9304	15.9094	14.6026			20.1607	10.6935	18.5673	19.1641	18.4148	16.9709			11.8368	9.77394	9.09026	9.81244	6.5455	10.2433			7.04079	18.3948	7.22779	6.94306	3.00437	5.3011
		3.24644	1.32107	2.98202	2.73656	1.11672	2.81731			26.9689	18.1619	21.0982	48.142	37.1958	16.8856			11.0109	10.5073	11.1077	16.867	17.4889	8.48843			21.235	25.567	21.4734	13.9813	21.6135	21.5568			13.1845	11.6568	10.0381	7.73677	9.46273	11.386			5.50743	7.02415	8.97687	2.76809	2.83502	9.61244
		1.93787	1.2974	3.97821	1.50396	3.28977	1.45524			22.1569	33.913	35.6278	31.5893	32.7888	37.8511			9.5926	14.2118	13.8928	10.9512	11.8371	19.7152			27.109	21.6637	20.2955	20.162	20.2072	17.1737			11.0844	9.23169	8.45845	10.7085	10.9153	7.77293			5.70977	4.24856	5.04176	3.78076	5.15119	5.20434
		5.14942	2.61269	2.07817	4.04003	1.36575	4.39798			22.3757	21.2822	19.9971	25.4201	34.6939	32.4382			9.88169	35.2773	14.1106	9.64874	10.1518	14.8781			20.5567	13.4163	24.6003	22.2354	22.866	16.4951			9.94324	8.67462	8.62389	12.6576	9.72409	8.77826			7.53607	3.79416	9.15634	4.53362	3.73685	7.23561
		2.10591	1.48615	5.99579	3.66811	1.81128	3.12448			30.695	29.9146	21.9393	22.8051	32.9695	26.3659			11.5887	17.3342	14.0094	13.2618	11.0444	15.7602			21.1752	20.969	14.2404	20.8262	21.8767	19.8246			11.7492	10.0521	10.2335	9.01014	11.6227	10.3926			3.18726	6.05024	6.53561	6.75486	4.27716	8.51295
		3.56124	3.25716	2.67374	4.02264	4.29004	3.02977			19.6867	35.4556	35.4049	47.3233	15.3483	29.9572			8.4512	15.3828	12.3274	16.4639	8.4509	11.4119			18.3738	18.792	20.3071	11.2399	17.9318	19.1042			13.8993	10.1907	9.80002	6.48862	12.4384	11.0539			5.6891	5.71731	4.49398	3.34217	9.14777	6.31712
		4.44788	1.43587	4.09423	3.29989	2.93103	1.92014			21.8479	15.0204	13.156	43.5395	30.6747	33.0994			11.3951	8.26638	8.3225	20.6958	15.7205	14.2191			18.8204	21.4075	16.4297	14.5004	20.5771	15.9604			10.2707	11.0571	10.8083	5.54687	10.5557	15.5935			7.58917	7.15459	6.61657	3.41052	5.48923	5.8873
		2.13849	2.74475	2.39227	4.00949	1.07915				14.898	34.3354	18.4399	32.4319	16.344				8.70294	15.2879	11.5812	10.6491	7.11686				21.925	16.7936	20.9519	18.1045	25.3917				12.8868	8.54687	11.3788	12.5031	11.5952				7.24107	5.63851	8.62703	4.38028	6.11858
		0.836619	2.78198	1.85255	1.47046	1.93962				13.6049	25.6759	36.2912	26.2969	39.4734				9.12524	13.3613	18.9945	13.1926	16.7417				22.4897	24.2093	16.5768	21.2929	20.2708				10.7248	10.1092	9.10562	12.9953	8.03877				8.08118	6.66107	5.55998	6.55986	4.5738
		2.46564	2.92955	2.2499	1.80014	2.72431				20.76	27.679	41.8295	31.8375	33.5306				9.12055	15.1661	14.4103	17.0327	13.089				22.7232	20.4569	19.6652	20.264	21.1737				10.7444	9.56806	8.70767	11.945	9.85183				6.58171	8.31638	4.46088	4.94138	4.70257
		2.10739	2.35429	1.14138	2.40214	1.66234				20.1628	19.4918	12.2684	21.5993	22.2624				8.02901	12.3858	6.94667	13.3638	15.1473				24.2048	23.5632	23.5107	23.1464	21.1777				11.2307	11.1565	12.4062	12.6877	12.9459				6.28812	8.53729	8.20893	7.5245	8.74915
		1.6969	3.84806	0.926937	3.35273	1.94661				19.3311	19.5946	14.2174	29.4931	26.7215				10.3477	10.7434	10.5339	13.6712	13.6448				24.7144	20.608	22.7136	22.1153	20.9124				13.1841	11.7143	13.4121	9.99479	11.8906				6.95698	9.60952	8.81866	5.72069	6.62495
		1.70131	3.62839	2.03752	1.79844	2.29625				11.5911	24.8874	34	42.7166	24.4041				5.94472	13.2554	22.2335	15.2099	11.5178				21.2984	13.8277	18.0802	19.1268	21.8221				14.5647	10.8284	9.22582	8.58578	10.7266				6.96304	7.77629	4.65927	2.89713	5.65966
		1.75806	2.06188	1.96547	1.60515	1.93729				20.9804	20.9825	31.777	29.3423	13.9989				10.7611	12.1747	11.6705	12.3298	8.37916				20.6746	25.1161	22.5525	21.1272	21.2274				12.9013	10.538	9.72662	11.3143	13.3653				7.43104	6.72999	4.77842	4.64803	7.20932
		1.44463	5.21223	0.97761	4.27285	1.46415				10.7336	26.9618	14.8884	19.6089	17.776				7.67363	16.5905	9.94608	10.1932	10.2442				21.5692	18.6804	25.2677	18.4233	24.7748				13.1706	9.20974	12.688	9.50035	9.54178				8.99333	7.68094	8.29602	7.12526	8.44829
		2.25843		1.99791	2.28891	1.23163				10.8737		27.7477	24.0236	26.8002				7.60662		12.5171	13.1105	12.8803				19.2341		21.9212	22.3032	23.6906				11.4917		10.2939	10.0232	8.87141				8.70951		6.52805	8.23364	5.69477
		2.27217		2.01163	2.42884	2.21553				23.0019		23.0791	21.9869	15.8736				12.6279		11.0939	13.1416	11.7603				20.3095		22.223	21.9145	25.0216				13.3772		9.6248	11.7112	9.68645				9.41155		6.56333	7.20195	9.32743
		3.68431			4.36611	4.16931				18.3454			36.3665	22.3166				9.72011			14.4029	11.3737				20.6636			17.8957	21.2964				10.2294			8.8121	10.2585				8.12072			4.03067	8.80117
		4.10203			1.73813	2.72542				16.5873			27.4428	26.53				11.9533			14.9983	13.1189				17.7213			23.3964	20.4414				10.7493			8.69918	10.1576				10.2033			7.03152	6.69147
		3.18202			0.564062	1.39088				19.3131			21.218	22.3372				12.0746			11.4384	16.0584				19.916			24.1761	23.3397				10.6099			11.2581	12.2483				10.3668			10.3128	8.31941
		17.407			1.53621	1.84				10.328			37.8888	23.6784				20.9174			15.4298	12.6528				9.70145			18.7564	24.5472				8.12258			10.0503	10.5904				21.2307			4.39228	5.9088
		3.9045			1.32818	2.33508				18.4276			40.1324	23.3049				13.7765			19.1505	13.9049				21.0183			18.5077	22.7314				9.58185			9.8473	9.98715				9.90107			2.83693	5.01881
		3.43762			3.33831					19.9243			30.1448					12.008			16.1662					19.0948			20.4994					10.3825			9.58506					10.0234			5.33766
		15.0618			2.04867					10.0136			26.7381					19.8999			14.138					9.54054			21.07					8.35385			11.4936					23.8749			7.30456
		1.29793			2.38762					27.9854			28.5356					11.8335			12.1644					22.71			21.9813					10.9251			12.7451					4.88284			5.85351
		3.07472			1.29625					28.8248			19.9728					11.4864			9.32127					20.6468			23.3287					12.7255			12.4315					4.60765			6.84026
		1.01094			1.62991					37.5822			21.6755					13.7413			13.3539					20.7351			22.3194					8.95574			8.98396					4.51557			9.24492
		2.33813			2.7212					21.1188			33.5184					10.7107			13.8036					23.3208			20.631					12.8925			9.92666					6.00921			4.74877
		1.49851			1.96809					13.9849			23.3633					6.19758			13.909					23.7796			20.9552					10.7036			10.9893					5.74136			7.14414
		0.731494			2.49301					11.2277			37.9212					8.47656			13.353					23.5477			19.5711					12.1564			10.5204					9.403			2.88594
		1.7375			4.33673					16.2806			43.2434					8.37909			14.6253					23.9977			16.2798					10.6093			8.24411					8.02557			2.63186
		2.20452			1.03161					22.4236			33.5823					11.162			16.7881					23.6853			20.0445					11.9688			11.2631					7.47676			4.75033
		3.02379								19.6735								9.20028								22.4126								13.3788								7.17547
		1.27747								14.8266								8.86844								23.0943								10.5751								6.00411
		0.874633								13.4477								9.54016								20.365								11.9025								6.65771
		1.84079								16.2528								11.7732								24.1355								12.7572								7.70584
		2.5374								22.5774								9.28107								22.4501								9.57664								7.13019
		1.31273								17.773								10.3847								21.5468								11.867								8.92438
		2.28271								30.9054								14.9517								19.6493								10.282								6.23684
		2.22209								23.3167								12.4406								23.3867								13.4969								5.57653
		2.06936								17.7537								9.26575								23.7057								11.7499								7.28124
		3.75435								19.4616								13.3691								20.4017								10.3474								9.66363
		3.0998								18.5152								10.7328								19.5365								11.0374								8.87535
		1.969								21.93								9.76457								21.5447								10.7512								7.52456
		1.58683								21.1801								12.7566								22.7362								11.479								9.30629
		1.16211								19.6616								12.9539								25.3233								10.0873								9.38721
		0.941538								24.1878								14.84								22.3528								10.0709								7.82858
		1.86113								19.7571								12.6467								18.1037								15.9321								9.477
		2.19479								13.9491								11.533								17.8472								11.6443								13.3351
		1.96686								15.9885								10.9441								23.7021								11.5194								9.75867
		4.58173								24.3807								13.2122								18.0231								10.0666								7.00102
		2.98784								21.61								13.2294								22.3387								9.67543								8.83458
		4.02284								26.9795								17.8233								16.2383								11.6638								6.34018
		2.06475								14.9121								8.64453								20.4435								10.7666								9.69284
		3.11946								25.7194								11.7551								20.6021								10.2243								7.40829
		2.08547								18.3244								10.1717								22.2658								12.4887								8.65994
		1.7753								18.6888								11.264								22.6883								10.4069								7.66674
		4.16783								14.7077								9.74121								20.2218								11.8199								6.73479
		2.04821								15.174								10.2454								21.2669								12.0823								7.25281
		1.40365								49.9987								13.9197								16.4179								7.74712								2.75202
		1.65435								29.4477								17.3706								20.1355								9.11926								7.41769
		1.65984								23.6093								11.0491								21.5801								12.3598								7.93433
		2.11988								33.5922								14.1218								18.4497								8.80863								4.92595
		2.04838								13.6907								8.79113								19.933								10.8215								10.4831
		3.15913								16.2978								10.7596								20.4222								11.7151								9.77964
		2.25007								15.6494								10.6797								23.8045								10.8711								8.06487
		1.10748								10.3665								8.43719								20.3509								13.9484								9.68614
		1.07245								12.5414								9.18446								22.6075								12.2754								8.19731
		1.16393								19.2226								8.84553								22.1426								12.2167								6.15567
		1.67703								20.0813								11.6923								23.2204								13.639								6.20382
		1.23929								11.7378								9.11893								22.22								15.0531								7.84554
		1.37255								13.7528								7.34154								22.6197								11.9083								7.74054
		1.0329								11.6206								8.64392								24.0944								10.0988								9.30623
		2.37619								12.4678								13.7187								21.3857								10.5558								8.66005
		3.12228								15.2203								9.64445								20.2969								11.0997								9.16776
		4.01378								17.7733								12.2928								21.829								10.9285								6.75638
		0.622315								10.8747								6.42415								23.4891								11.0217								9.82099
		0.974185								8.07692								5.99993								20.2583								10.0324								7.23994
		4.57199								14.7855								8.05182								17.2674								9.78797								10.6542
		0.856584								15.2033								8.93747								22.2674								12.838								7.86436
		1.79138								13.2569								7.01413								23.3744								9.11548								6.4987
		2.10543								19.6591								12.6799								24.1572								10.6818								8.98043
		2.5584								20.9393								10.8945								21.9413								13.2123								7.80008
		1.19388								13.3554								8.25596								22.4742								12.7114								8.17936
		2.29687								16.926								9.42042								21.0911								11.6893								8.91726
		1.24825								13.5119								7.30787								21.7094								13.4094								8.03447
		1.34758								14.9128								8.00329								21.1574								10.988								7.50643
		1.27646								18.7111								9.11685								24.0608								13.2628								8.65504
		2.76194								18.0173								11.6589								19.8801								11.9175								9.74907
		3.86556								22.9867								11.6757								24.178								9.8827								8.15049
		1.22016								15.4711								8.78885								24.262								12.7667								10.0213
		2.15706								17.359								10.3116								19.1993								12.1067								7.93284
		1.76938								19.1442								9.8422								21.0752								14.1891								8.2472
		1.74655								13.4481								7.46142								23.9499								9.87328								7.63822
		2.92031								20.6985								11.3521								17.9923								13.2383								8.70414
		1.12281								12.8218								9.0305								20.3501								13.2527								7.73818
		1.36131								22.6872								11.3451								22.3316								13.229								7.46959
		3.71761								15.809								8.7698								17.1069								13.5725								9.19101
		2.85371								13.9585								7.9644								22.4197								14.0952								7.02427
		1.27538								23.0735								12.2874								22.4654								11.7493								5.61634
		1.27822								19.6687								6.65282								19.6881								15.183								7.68449
		2.01914								15.6817								12.0621								21.1763								10.8133								10.764
		1.88561								17.1169								10.2319								22.9978								12.4253								6.8372
		2.06991								18.7076								8.6786								25.4868								10.2779								6.31202
		1.40941								17.5982								8.90202								23.2673								10.573								6.31811
[truncated: 24 more columns]

## Sheet: Figure S4
	Supplementary Figure 4a
			H1N1 2022						H3N2 2022						B/Yam 2022						B/Vic 2022										Supplementary Figure 4b
			First Nations		non-Indigenous				First Nations		non-Indigenous				First Nations		non-Indigenous				First Nations		non-Indigenous
			T0	T2	T0	T2			T0	T2	T0	T2			T0	T2	T0	T2			T0	T2	T0	T2							H1N1													H3N2
			40	160	80	80			10	320	10	40			80	160	20	40			10	80	20	40							0		1		2		3		4		5			0		1		2
			5	80	160	160			40	160	80	160			160	160	40	160			40	160	10	40							T0	T2	T0	T2	T0	T2	T0	T2	T0	T2	T0	T2		T0	T2	T0	T2	T0	T2
			20	2560	80	160			160	640	5	80			80	1280	320	160			80	320	80	80							160	160	40	160	5	80	80	40	320	320	80	80		80	160	10	320	40	160
			320	320	80	80			80	2560	40	320			80	160	20	80			40	80	10	40							80	80	320	1280	20	2560	40	80	160	640	320	640		20	20	40	640	160	640
			160	640	10	40			5	160	5	40			80	320	20	80			80	1280	40	80							10	320	40	40	160	160	5	40	80	320	320	2560		40	640	20	20	320	320
			80	320	320	160			5	320	10	20			10	80	320	160			10	160	20	40							80	640	5	5	10	40	10	10	80	160	20	320		10	40	20	40	40	160
			80	160	80	80			10	640	40	80			160	320	320	320			80	320	40	40							20	80	20	40	40	320	10	640	160	320	80	640		160	640	40	80	160	160
			320	640	160	640			10	40	5	160			80	160	5	80			40	80	10	40							80	160	5	20	5	640	40	320	20	640	40	40		5	80	40	80	10	80
			320	2560	5	640			320	1280	40	320			40	160	80	320			40	160	5	80							80	80	320	640	5	5	20	640	5	5	80	160		40	320	40	80	160	160
			20	320	10	80			5	80	5	5			40	80	40	80			40	80	40	80							80	80	5	10	5	5	80	160	20	40	20	40		10	320	20	20	160	320
			80	640	20	640			20	1280	10	320			80	640	40	80			80	640	5	20							10	40	5	2560	40	160	20	160	80	160	10	20		5	40	40	80	20	80
			160	320	20	320			10	160	10	1280			160	640	80	160			20	40	10	80							20	80	20	40	5	5	40	80	80	1280	80	160		5	320	10	10	10	20
			20	640	160	160			10	160	5	20			320	640	320	640			40	160	10	40							20	80	5	5	80	160	5	5	10	40	640	320		5	320	40	40	640	640
			40	40	160	160			40	320	10	80			160	160	40	160			80	80	5	40							80	160	20	40	80	320	5	10	40	160				80	160	40	80	160	320
			320	1280	10	20			40	640	10	10			80	320	80	80			80	80	40	40							5	5120	160	2560	80	80	160	160	80	320				10	160	20	20	10	10
			20	40	5	640			10	20	5	640			2560	2560	320	1280			160	160	40	320							5	5	5	5	40	160	40	80	80	160				5	20	20	20	40	40
			80	160	20	1280			10	320	5	20			640	5120	5	40			40	320	10	80							20	20	80	160	10	80	20	80	10	40				40	80	20	80	160	160
			10	5120	10	320			10	160	5	5			80	160	1280	2560			80	320	10	320							5	5	5	320	20	1280	5	5	5	5				10	40	5	20	80	2560
			640	320	160	320			640	640	10	40			1280	1280	160	640			320	320	5	40							320	160	80	80	80	160	40	80	80	640				10	20	40	40	80	80
			20	320	80	640			80	160	10	160			160	320	160	320			40	40	10	40							5	5	5	5	5	640	5	80	5	5				20	80	10	10	40	80
			160	160	640	640			320	320	5	80			640	1280	160	160			40	160	5	10							80	80	5	5	40	40	80	80	5	20				40	80	5	10	40	80
			1280	1280	160	160			320	320	40	160			40	160	320	320			40	160	20	40							160	640	5	5	5	5	5	5	320	320				5	160	80	80	10	80
			80	80	160	160			20	20	20	320			160	160	320	320			80	80	5	5							320	320	320	160	5	5	80	160	5	5				40	80	80	80	40	80
			10	320	640	640			40	640	80	640			40	1280	160	640			20	640	10	160							160	160	5	80	160	320	320	320	40	80				40	80	20	40	40	160
			80	640	640	640			10	40	10	640			40	80	320	640			40	80	5	10							160	320	20	40	10	5120	80	80	5	5				40	80	5	5	10	160
			20	80	10	320			160	640	160	1280			40	80	160	160			20	40	20	20							10	20	160	320	20	320	5	5	40	80				40	20	160	320	80	160
			80	80	80	640			10	320	40	320			320	320	320	640			80	80	5	80							40	320			160	160	10	40	5	5				10	40			320	320
			20	80					5	320					20	320					20	160									5	160			20	10	20	40	80	80				10	10			5	10
			20	80					5	320					80	80					10	40									40	160					40	320	5	10				20	160
			5	5120					10	160					40	640					40	320									5	80					160	160						20	160
			20	20					40	80					160	160					40	80									10	80					320	320						20	80
			40	1280					640	1280					20	640					20	80									20	80					20	160						10	40
			80	80					20	40					320	320					40	20									5	20					320	80						40	160
			40	640					160	320					40	80					20	80									20	20					40	80						5	10
																															80	160					40	80						10	40
																															80	80					160	80						10	40
			H1N1 2023						H3N2 2023						B/Yam 2023						B/Vic 2023										10	20					40	40						160	320
			First Nations		non-Indigenous				First Nations		non-Indigenous				First Nations		non-Indigenous				First Nations		non-Indigenous								10	80					640	320						160	80
			T0	T2	T0	T2			T0	T2	T0	T2			T0	T2	T0	T2			T0	T2	T0	T2							20	10					1280	1280						20	10
			40	80	20	20			20	40	40	40			80	80	320	320			80	40	40	40							5	5												5	20
			320	320	40	80			160	160	5	20			80	80	320	320			80	80	40	160							5	10												10	80
			40	160	40	80			10	40	5	2560			80	80	40	160			80	80	20	40							80	320												40	40
			80	320	40	80			80	1280	20	40			80	320	160	160			160	1280	160	320							5	640												20	80
			40	80	40	80			320	640	40	80			320	640	80	80			160	320	320	320							10	20												160	40
			80	160	640	640			5	40	80	160			320	320	160	160			1280	640	80	80							10	160												40	320
			160	160	160	320			40	320	80	320			160	160	320	320			40	80	80	80							5	80												40	160
			20	80	40	1280			10	640	20	80			40	160	80	160			320	320	40	320							5	160												20	80
			10	80	40	40			5	640	40	160			80	160	80	40			20	160	40	40							10	1280												40	640
			160	160	20	40			5	5	5	80			160	320	80	160			160	160	160	320							20	20												160	320
			20	320	20	20			40	320	80	80			160	640	80	80			80	320	80	80							5	5												5	20
			160	320	80	2560			20	640	20	1280			80	160	40	160			80	320	80	320							5	5												20	20
			160	320	40	80			10	40	160	320			80	80	80	160			160	160	40	80							5	5												640	640
			80	160	40	20			80	320	10	20			320	320	80	80			80	160	40	40							40	160												320	640
			40	160	10	40			80	160	40	320			40	40	320	320			80	80	160	320							80	640												80	640
			20	20	10	10			5	10	5	160			80	80	320	320			40	40	40	40							5	40												20	40
			20	80	20	160			40	160	40	160			160	160	640	640			80	160	40	160							160	160												80	80
			20	160	20	160			40	80	5	80			640	640	160	160			5120	2560	80	80							5	80												20	160
			40	80	20	80			5	10	10	80			80	80	160	160			40	40	40	40							5	80												20	40
			10	10	10	40			20	40	20	80			160	160	160	320			10	10	40	160							5	20												10	20
			40	80	40	160			80	160	5	20			80	40	80	160			80	40	80	160							40	640												40	160
			20	20	10	40			160	2560	80	160			1280	1280	160	320			640	640	10	160							10	40												20	40
			20	40	160	320			20	40	10	20			320	320	20	40			160	320	10	80							10	40												20	20
			10	10	160	80			80	80	10	80			160	160	40	40			80	80	40	80							5	5												20	20
			40	80	20	10			10	40	20	10			320	320	160	160			160	320	320	320							40	160												20	40
			10	40	10	80			5	5	5	10			40	40	160	160			20	20	320	320							5	5												10	20
			20	20	20	80			5	5	5	640			40	80	40	1280			160	160	40	160							5	5												20	20
			20	40	40	320			40	80	10	160			160	160	80	80			160	160	80	320							20	320												40	640
			40	40	40	160			80	640	5	80			640	640	80	40			640	640	80	640							80	160												20	10
			20	20	20	80			5	5	5	160			80	320	80	80			80	320	160	1280							5	80												20	80
			5	40	40	640			5	20	10	1280			40	80	640	1280			40	80	80	320							20	80												80	160
			160	160	20	20			10	80	5	5			320	320	80	40			320	160	160	160							160	160												20	40
			20	160	320	640			10	20	40	160			40	80	80	80			20	80	160	320							5	40												5	320
			80	1280	80	640			5	5	80	640			40	160	160	320			160	320	320	640							5	5												20	80
			80	80	20	40			80	160	5	40			160	160	160	160			160	160	160	320							20	40												40	160
			160	160	80	80			320	320	160	160			160	160	320	160			160	80	320	320							5	5												40	80
			80	160	10	20			80	160	5	20			80	160	80	40			80	160	80	320							5	20												5	20
			20	80	20	20			80	160	5	5			10	20	80	80			20	40	40	80							5	5												5	80
			5	20	40	640			5	320	20	320			320	320	320	640			10	640	160	320							5	5												5	10
			5	10	20	10			20	10	80	160			40	20	320	320			40	20	40	80							5	20												20	80
			80	160	20	80			80	160	5	80			160	160	160	320			320	320	160	320							5	5												10	20
			40	80	5	320			320	320	5	40			320	320	320	320			20	320	10	40							5	5												5	20
			40	40	40	80			80	320	5	10			80	80	20	40			80	80	20	80							5	5												40	80
			160	40	5	20			10	20	80	160			160	160	160	320			40	40	40	80							10	20												20	20
			160	320	40	40			20	20	80	160			160	320	320	320			640	1280	20	80							20	40												10	40
			20	40	20	80			5	80	80	160			40	160	10	320			20	80	40	80							5	5												5	80
			40	160	80	160			40	640	160	160			160	320	160	160			40	80	160	320							5	5												5	320
			20	40	80	320			10	40	320	640			160	160	320	640			40	160	80	160							5	40												5	80
			20	20	20	80			10	40	5	80			80	80	10	640			40	40	5	80							80	160												5	40
			20	40	40	40			40	160	40	80			160	320	320	320			320	320	5	5							5	5												5	160
			10	20	20	1280			5	5	10	320			10	20	160	1280			5	5	160	1280							5	5												5	320
			20	20	40	40			5	5	10	40			80	80	320	320			80	80	10	20							10	10												10	40
			80	160	40	40			20	80	10	40			160	640	20	20			20	320	5	20							5	80												5	20
			20	40	20	20			160	160	5	10			20	160	160	160			10	80	5	5							5	5												10	10
					20	20					5	10					160	160					40	80							5	5												10	40
																															5	5												5	10
																															160	160												10	20
																															40	80												5	10
			H1N1 2024						H3N2 2024						B/Yam 2024						B/Vic 2024										5	5												5	80
			First Nations		non-Indigenous				First Nations		non-Indigenous				First Nations		non-Indigenous				First Nations		non-Indigenous								5	5												40	40
			T0	T2	T0	T2			T0	T2	T0	T2			T0	T2	T0	T2			T0	T2	T0	T2							40	80												10	40
			5	5	5	5			10	10	40	40			1280	1280	80	80			160	160	80	80							5	5												5	20
			5	5	80	80			20	40	40	40			80	80	640	320			40	20	160	160							20	20												5	80
			80	40	5	5			640	320	10	10			1280	320	40	40			640	320	40	20							5	5												40	80
			40	80	5	80			160	160	20	40			160	160	5	40			160	40	20	40							20	20												40	80
			10	10	10	40			10	640	20	80			40	40	160	320			80	80	20	80							5	40												80	80
			5	5	5	5			160	320	5	40			320	160	5	5			160	160	640	640							5	5												10	40
			40	160	5	5			160	320	5	20			320	320	160	80			40	160	80	160							5	40												5	40
			20	160	5	5			5120	2560	10	40			40	80	160	160			80	160	80	80							5	5												40	80
			5	5	5	5			10	20	20	80			40	40	320	320			20	40	5	160							20	80												20	80
			5	5	160	160			80	160	40	80			80	80	80	80			20	40	10	5							40	80												20	40
			80	160	20	20			160	160	5	10			5	5	160	160			160	160	10	160							5	5												5	10
			160	160	80	80			5	20	10	40			80	80	320	320			20	40	160	80							5	5												10	160
			5	5	5	5			10	40	5	20			5	5	160	80			20	40	160	80							5	5												10	20
			5	640	5	5			40	80	5	20			80	40	5	5			40	40	80	160							5	80												40	80
			5	5	5	5			10	10	640	640			320	320	5	5			640	640	80	80							40	1280												640	1280
			40	80	5	80			10	20	20	160			320	320	80	80			320	320	160	320							80	80												20	40
			80	160	5	5			5	10	20	80			40	40	40	80			40	40	10	160							40	640												160	320
			5	5	20	40			5	10	40	160			320	320	160	320			20	40	80	320							5	5												40	80
			320	320	5	5			40	40	40	80			320	320	80	160			320	320	10	20							5	640												40	320
			5	5	5	20			40	40	5	20			5	5	40	80			80	80	40	80							10	80												5	5
			80	80	5	5			40	20	5	80			640	320	640	640			320	320	40	320							5	10												40	80
			5	5	5	5			80	80	5	10			5	5	320	320			20	40	640	320							20	640												10	320
			40	40	5	20			40	80	20	80			20	40	40	80			40	80	20	40							20	320												10	1280
			5	5	5	5			10	80	10	20			20	20	5	5			10	20	5	80							160	160												5	20
			320	160	5	5			80	80	5	20			80	80	5	5			80	80	5	40							80	160												5	20
			20	40	5	5			5	5	40	80			5	5	5	5			10	10	10	40							160	160												10	80
			5	5	10	20			40	80	20	20			5	80	40	40			160	320	10	20							80	160												40	40
			5	5	20	40			160	320	10	40			80	160	80	80			40	40	80	160							10	20												10	10
			40	80	5	5			20	80	5	80			80	160	5	160			80	160	10	80							5	640												5	640
			20	40	5	5			40	80	5	320			40	40	5	160			80	80	20	80							80	160												20	80
			40	320	5	40			10	80	5	80			160	320	320	2560			160	320	40	2560							20	1280												5	20
			160	160	80	160			320	640	5	40			640	1280	80	160			640	640	10	20							10	320												5	5
			160	320	5	5			40	160	5	160			40	320	320	320			40	320	20	40							160	320												10	40
			320	320	5	5			320	320	5	320			1280	2560	640	640			640	640	5	5							80	640												10	160
			20	160	10	10			5	640	10	40			160	320	160	160			320	320	10	10							640	640												5	80
			320	80	5	80			10	320	5	20			160	80	5	320			80	80	5	320							160	160												40	160
			160	320	5	5			160	320	10	10			320	320	5	5			160	160	40	20							160	160												20	320
			40	80	5	5			10	80	10	40			5	5	80	80			80	80	5	40							640	640												80	640
			40	80	5	5			5	40	5	10			80	80	80	160			160	160	20	40							160	160												80	160
			640	320	160	160			160	80	10	20			160	80	160	320			80	40	40	320							640	640												10	640
			160	80	40	80			160	160	5	10			80	80	320	320			40	80	10	20							10	320												160	1280
			40	40	5	5			10	80	5	80			160	160	80	80			40	40	40	80							80	640												40	320
			80	80	5	5			20	20	40	40			160	160	160	160			80	80	40	80							320	640												80	320
			5	10	40	80			10	10	10	40			5	5	320	320			40	40	40	80							5	80												20	80
			20	20	5	5			40	80	5	20			40	160	5	5			80	320	10	40							40	80												40	40
			40	80	20	20			20	40	5	80			320	320	640	640			5	40	160	320							10	320												20	1280
			5	5	5	5			5	10	40	80			5	40	20	40			20	20	80	160							10	40												40	40
			5	5	5	40			10	20	80	80			160	160	160	160			160	160	160	160							10	40												40	40
			5	5	5	5			40	80	10	40			5	5	5	40			40	40	5	10							5	10												20	20
					5	40					5	40					5	80					10	80							5	10												20	20
					5	5					40	80					5	5					20	160
					20	80					20	80					320	320					80	1280
					5	5					10	160					5	80					5	320
					5	80					40	80					40	5					20	320
[truncated: 55 more columns]

[truncated: 6 more sheets: Figure S5, Figure S6, Figure S7, Figure S8, Figure S9, Figure S10]
